# Supplementary material for: A review of the Larainae of Australia with description of seven new species and the new genus Australara (Coleoptera, Byrrhoidea, Elmidae)
Source: Zookeys. 2021 Nov 29;1073:55–117. doi: 10.3897/zookeys.1073.71843 (PMC8648685; doi:10.3897/zookeys.1073.71843)
Supplement: XML Treatment for Australara glaisteri [file zookeys.1073.71843-treatment2.xml]

<!DOCTYPE tp:taxon-treatment
  PUBLIC "-//TaxonX//DTD Taxonomic Treatment Publishing DTD v0 20100105//EN" "tax-treatment-NSO.dtd">
<tp:taxon-treatment xmlns:tp="http://www.plazi.org/taxpub"><tp:treatment-meta><kwd-group><label>Taxon classification</label><kwd>
                <named-content content-type="kingdom">Animalia</named-content>
              </kwd><kwd>
                <named-content content-type="order">Coleoptera</named-content>
              </kwd><kwd>
                <named-content content-type="family">Elmidae</named-content>
              </kwd></kwd-group><mixed-citation publication-type="journal"><person-group><name><surname>Barr</surname><given-names>Cheryl B.</given-names></name><name><surname>Shepard</surname><given-names>William D.</given-names></name></person-group><article-title>A review of the <tp:taxon-name><tp:taxon-name-part taxon-name-part-type="subfamily">Larainae</tp:taxon-name-part></tp:taxon-name> of Australia with description of seven new species and the new genus <italic><tp:taxon-name><tp:taxon-name-part taxon-name-part-type="genus" reg="Australara">Australara</tp:taxon-name-part></tp:taxon-name></italic> (<tp:taxon-name><tp:taxon-name-part taxon-name-part-type="order">Coleoptera</tp:taxon-name-part></tp:taxon-name>, <tp:taxon-name><tp:taxon-name-part taxon-name-part-type="superfamily">Byrrhoidea</tp:taxon-name-part></tp:taxon-name>, <tp:taxon-name><tp:taxon-name-part taxon-name-part-type="family">Elmidae</tp:taxon-name-part></tp:taxon-name>)</article-title><source>Zookeys</source><day>29</day><month>11</month><year>2021</year><volume>1073</volume><fpage>55</fpage><lpage>117</lpage><pub-id pub-id-type="doi">10.3897/zookeys.1073.71843</pub-id></mixed-citation></tp:treatment-meta><tp:nomenclature><tp:taxon-name>
              <object-id xmlns:xlink="http://www.w3.org/1999/xlink" content-type="arpha" xlink:type="simple">CF235683-DA28-5A49-98C3-4DEC536A0F7A</object-id>
              <tp:taxon-name-part taxon-name-part-type="genus" reg="Australara">Australara</tp:taxon-name-part>
              <tp:taxon-name-part taxon-name-part-type="species" reg="glaisteri">glaisteri</tp:taxon-name-part>
              <object-id xmlns:xlink="http://www.w3.org/1999/xlink" content-type="zoobank" xlink:type="simple">http://zoobank.org/BA2ACE21-58F3-41FD-92A8-7107B10055D9</object-id>
            </tp:taxon-name><tp:taxon-status xmlns:xlink="http://www.w3.org/1999/xlink" xlink:type="simple">sp. nov.</tp:taxon-status><xref ref-type="fig" rid="F1">Figs 1</xref><xref ref-type="fig" rid="F2">, 13</xref><xref ref-type="fig" rid="F2">, 14</xref></tp:nomenclature><tp:treatment-sec sec-type="type locality" id="SECID0ERFAG"><title>Type locality.</title><p>Mulgrave River south of Gordonvale; <named-content xmlns:xlink="http://www.w3.org/1999/xlink" content-type="dwc:verbatimCoordinates" xlink:type="simple"><named-content content-type="geo-json" specific-use="{&#34;type&#34;:&#34;Point&#34;,&#34;coordinates&#34;:[145.787500,-17.102800]}" id="NCID0E1FAG" xlink:type="simple">17.1028°S, 145.7875°E</named-content></named-content>; north Queensland, Australia.</p></tp:treatment-sec><tp:treatment-sec sec-type="type material" id="SECID0E6FAG"><title>Type material.</title><p><bold><italic>Holotype</italic>, male.</bold> “AUSTRALIA: Queensland / 1 km S Gordonvale / 18 I 2001 94 ft / Mulgrave River (WDS-A-1371 on reverse) // William D. / Shepard, leg. // HOLOTYPE / <tp:taxon-name><tp:taxon-name-part taxon-name-part-type="genus" reg="Australara">Australara</tp:taxon-name-part></tp:taxon-name> / <tp:taxon-name><tp:taxon-name-part taxon-name-part-type="genus" reg="Australara"/><tp:taxon-name-part taxon-name-part-type="species" reg="glaisteri">glaisteri</tp:taxon-name-part></tp:taxon-name> / Barr &amp; Shepard” [red label, handwritten]. Dry pinned. Deposited in the Australian National Insect Collection, Canberra; <named-content xmlns:xlink="http://www.w3.org/1999/xlink" content-type="dwc:institutional_code" xlink:type="simple">ANIC</named-content> Database Number 25-077640<bold>. <italic>Paratypes</italic></bold> (2). Same data as for holotype // PARATYPE / <italic><tp:taxon-name><tp:taxon-name-part taxon-name-part-type="genus" reg="Australara">Australara</tp:taxon-name-part></tp:taxon-name></italic> / <italic><tp:taxon-name><tp:taxon-name-part taxon-name-part-type="genus" reg="Australara"/><tp:taxon-name-part taxon-name-part-type="species" reg="glaisteri">glaisteri</tp:taxon-name-part></tp:taxon-name></italic> / Barr &amp; Shepard [yellow label, printed] (2 ♂♂ <abbrev xmlns:xlink="http://www.w3.org/1999/xlink" xlink:title="Essig Museum of Entomology, University of California" id="ABBRID0ESHAG" xlink:type="simple">EMEC</abbrev>).</p></tp:treatment-sec><tp:treatment-sec sec-type="Differential diagnosis" id="SECID0EWHAG"><title>Differential diagnosis.</title><p><italic><tp:taxon-name><tp:taxon-name-part taxon-name-part-type="genus" reg="Australara">Australara</tp:taxon-name-part><tp:taxon-name-part taxon-name-part-type="species" reg="glaisteri">glaisteri</tp:taxon-name-part></tp:taxon-name></italic> (Figs <xref ref-type="fig" rid="F2">13</xref>, <xref ref-type="fig" rid="F2">14</xref>) may be separated from other laraine species by the characters given in the generic diagnosis: <italic><tp:taxon-name><tp:taxon-name-part taxon-name-part-type="genus" reg="Hydora">Hydora</tp:taxon-name-part><tp:taxon-name-part taxon-name-part-type="species" reg="laticeps">laticeps</tp:taxon-name-part></tp:taxon-name></italic> (Figs <xref ref-type="fig" rid="F3">15</xref>–<xref ref-type="fig" rid="F7">22</xref>) shares some similarities, but differs by having strong sublateral pronotal carinae, whereas <italic><tp:taxon-name><tp:taxon-name-part taxon-name-part-type="genus" reg="Australara">A.</tp:taxon-name-part><tp:taxon-name-part taxon-name-part-type="species" reg="glaisteri">glaisteri</tp:taxon-name-part></tp:taxon-name></italic> has none. Unlike <italic><tp:taxon-name><tp:taxon-name-part taxon-name-part-type="genus" reg="Australara">A.</tp:taxon-name-part><tp:taxon-name-part taxon-name-part-type="species" reg="glaisteri">glaisteri</tp:taxon-name-part></tp:taxon-name></italic>, <italic><tp:taxon-name><tp:taxon-name-part taxon-name-part-type="genus" reg="Stetholus">Stetholus</tp:taxon-name-part></tp:taxon-name></italic> species (Figs <xref ref-type="fig" rid="F14">34</xref>–<xref ref-type="fig" rid="F18">42</xref>) have shorter, distinctly clavate antennae, and the prosternum is very short anterior to the procoxae. The male genitalia of <italic><tp:taxon-name><tp:taxon-name-part taxon-name-part-type="genus" reg="Australara">A.</tp:taxon-name-part><tp:taxon-name-part taxon-name-part-type="species" reg="glaisteri">glaisteri</tp:taxon-name-part></tp:taxon-name></italic> (Fig. <xref ref-type="fig" rid="F2">14</xref>) are unusual, with the penis curved strongly in a dorsal direction.</p></tp:treatment-sec><tp:treatment-sec sec-type="description" id="SECID0EWKAG"><title>Description</title><p><bold>(n = 3). Male. <italic>Body</italic></bold>: Size 3.7–4.0 mm long, 1.4–1.5 mm wide; elongate, 2.5–3 × longer than wide. Dorsal color very dark brown; venter medium brown; head black; first 2 antennomeres, basal palpomeres, coxae, trochanters, femora yellow-brown; tibiae, tarsi, apical antennomeres, apical palpomeres brown. All surfaces with short to moderately long yellow setae, setae more dense ventrally than dorsally; dorsal cuticle shiny. <bold><italic>Head</italic></bold>: Densely and finely punctate, punctures 1 diameter apart or less; moderately setose, setae moderately long. Frons moderately protuberant between eyes, with adjacent lateral excavations and a pair of fossae above antennal bases; frontoclypeal suture straight. Antenna with eleven antennomeres, very long, thin, forming a loose, slightly asymmetrical club; antennomere 1 longest, ~ 3 × longer than wide, slightly curved; antennomere 2 ovoid; antennomeres 3–10 subserrate, with antennomeres 5–10 subequal in size; antennomere 11 broadly ovoid. Eye finely faceted, almost circular at base, moderately protuberant; dorsal margin with fringe of long, curved setae. Clypeus transverse, very short, ~ 7 × wider than long; anterior margin weakly emarginate; disc granulate; lateral margins with long setae. White membranous area visible between clypeus and labrum. Labrum rectangular, &gt; 2 × wider than long, longer and wider than clypeus; anterior margin straight; disc granulate, very setose; lateral margins broadly rounded with long, yellow setae. Mandible with three teeth, apical pointed, 2<sup>nd</sup> triangular, 3<sup>rd</sup> smallest and triangular; lateral margins with several long setae. Maxillary palpus long, robust, setose, with four palpomeres; palpomere 1 short, annular; palpomere 2 twice as long as wide; palpomere 3 shorter and wider than 2, wider apically; palpomere 4 wide, ovoid, apex angled obliquely, ventral surface with a narrowly oval, white sensory area. Galea and lacinia long, finger-like, both with long setae. Labial palpus long, robust, yellow, with three setose palpomeres; palpomere 1 short and narrow, annular; palpomere 2 twice as wide as 1; palpomere 3 conical, apex with white, digitiform, sensory area. <bold><italic>Pronotum</italic></bold>: Shape nearly quadrate, slightly wider than long, widest at base; 0.9–1.0 mm long, 1.1–1.2 mm wide; disc densely punctate, punctures spaced ~ 1 diameter apart. Anterior margin thickened, straight; anterior angles obsolete; lateral margins weakly sinuate, marginate; posterior angles depressed, lateral margins raised, variably produced with tips generally blunt; posterior margin weakly trisinuate. Disc moderately convex; two faint, anterior transverse impressions laterad of the midline at anterior 1/4; two faint to distinct shallow, elongate, sublateral impressions ~ 1/3 length of pronotum; two prescutellar foveae joined by a shallow, transverse impression. <bold><italic>Scutellar shield</italic></bold>: As long as wide, apex rounded; flat; densely setose. <bold><italic>Elytron</italic></bold>: 2.8–3.0 mm long, 0.7–0.8 mm wide. Elytra conjointly 2 × as long as wide; generally parallel-sided; laterally compressed at basal 1/2; lateral margins strongly marginate. Humerus inflated, elytral base slightly depressed; disc moderately convex at anterior 1/4 median to humerus; moderately depressed at anterior 1/4–1/3 posterior to humerus; then weakly convex to apex. Disc with ten small, shallowly punctate, weakly impressed striae, intervals nearly flat; short, faint, accessory basal stria with close to ten punctures between striae 1 and 2; striae 2 and 3 end before apex; disc punctures of variable size, separated by &lt; 1 diameter, more distinct basally, smaller and closer apically. <bold><italic>Metathoracic wings</italic></bold>: Macropterous. <bold><italic>Prosternum</italic></bold>: Moderately short anterior to procoxae, disc very setose with widely spaced punctures; prosternal process spinose, long, 5 × longer than wide, carinate with carina extending anterior of procoxae, apex narrowly rounded. <bold><italic>Mesoventrite</italic></bold>: Very setose; surface elevated at midline anterior to mesocoxae to form a narrow projection from the anterior margin with two carinae enclosing a slit-like mesoventral cavity; area anterior to mesocoxae shallowly excavated for procoxae; disc depressed between mesocoxae; posterior margin emarginated medially. <bold><italic>Metaventrite</italic></bold>: Broadly rectangular; very setose, moderately granulate; anterior margin moderately produced between mesocoxae; disc laterally convex, medially with a shallow, wide concave area surrounding discrimen; discrimen extending from anterior 1/4 to posterior margin, deeply incised; metakatepisternal suture distinct. <bold><italic>Legs</italic></bold>: Long, slender, of similar lengths; each leg with femur and tibia subequal in length; tarsus with tarsomere 5 distinctly shorter than tarsomeres 1–4 combined. Coxae and femora yellow-brown; tibiae brown, each with a pair of stout spines at ventral apex; meso- and metatibiae with posterior surfaces shallowly sulcate, yellow-brown, glabrous, shiny; tarsi brown; claws simple, long, sharply acute. <bold><italic>Abdomen</italic></bold>: Strongly convex, lateral margins concealed by elytra; densely setose and moderately granulate; with five ventrites, ventrites 1–4 of subequal length, ventrite 5 slightly longer; ventrite 1 with a long, narrow median, triangular intercoxal projection; ventrite 5 posterior margin with a median emargination. <bold><italic>Aedeagus</italic></bold>: Approximately 3.5 × longer than wide, generally parallel-sided at basal 3/4; phallobase longer than parameres, penis slightly longer than parameres (Fig. <xref ref-type="fig" rid="F2">14</xref>). Parameres, in dorsal view (Fig. <xref ref-type="fig" rid="F2">14A</xref>), widest at base; lateral margins nearly parallel at basal 1/2, then weakly divergent at apical 1/2; medial margin weakly arcuate; apex produced, acute. Penis, in dorsal view, widest basally, lateral margins evenly convergent to rounded apex; no visible corona; basal apophyses short, &lt; 1/4 as long as phallobase, straight, broad, blunt at tips. In lateral view (14B), penis strongly curved dorsally above parameres at ~ 30° angle, apex rounded; paramere triangular, apex produced, acute. Fibula absent.</p></tp:treatment-sec><tp:treatment-sec sec-type="variation" id="SECID0ENMAG"><title>Variation.</title><p>The three specimens varied in size from 3.7–4.0 mm long and 1.4–1.5 mm wide. Because the small series of <italic><tp:taxon-name><tp:taxon-name-part taxon-name-part-type="genus" reg="Australara">A.</tp:taxon-name-part><tp:taxon-name-part taxon-name-part-type="species" reg="glaisteri">glaisteri</tp:taxon-name-part></tp:taxon-name></italic> is all male, it was not possible to make a comparison with the female of the species. Among the three, the two shallow, elongate, sublateral pronotal impressions vary from faint to distinct. Also, the posterior pronotal angles differ in the amount to which they are produced, the shape of the angle (nearly 90° to acute), and whether the tip is truncate, blunt, or sharp. It is possible that the median emargination on the posterior margin of abdominal ventrite 5 is a male characteristic not present in females.</p></tp:treatment-sec><tp:treatment-sec sec-type="etymology" id="SECID0E5MAG"><title>Etymology.</title><p>The specific epithet <italic>glaisteri</italic>, a noun in the genitive case, is given in honor of Alena Glaister of Monash University, <abbrev xmlns:xlink="http://www.w3.org/1999/xlink" xlink:title="Victoria" id="ABBRID0EGNAG" xlink:type="simple">VIC</abbrev>, who devised a successful method of rearing Australian larval elmids to adults, thereby enabling their association. She published an extensively illustrated identification guide to the larval <tp:taxon-name><tp:taxon-name-part taxon-name-part-type="family">Elmidae</tp:taxon-name-part></tp:taxon-name> of Australia with keys and descriptive notes on taxonomy, distribution, and habitat. Few elmid researchers have attempted such work, and none have produced larval keys covering so many taxa.</p></tp:treatment-sec><tp:treatment-sec sec-type="distribution" id="SECID0EPNAG"><title>Distribution.</title><p>Known only from the type locality in north Queensland, Australia (Fig. <xref ref-type="fig" rid="F1">1</xref>).</p></tp:treatment-sec><tp:treatment-sec sec-type="habitat" id="SECID0EZNAG"><title>Habitat.</title><p>At the collection site during low water stage, the Mulgrave River was mostly shallow, with warm, clear water and a fairly swift current over a substrate of sand and gravel. Decomposing wood and log jams, where <italic><tp:taxon-name><tp:taxon-name-part taxon-name-part-type="genus" reg="Australara">Australara</tp:taxon-name-part></tp:taxon-name></italic> and other laraines were found, were abundant along the banks of the wide channel. The locality is at ~ 30 m elevation and bordered by a town and sugarcane fields not far from the ocean. Local residents told us that in past years saltwater crocodiles frequented the river until the sugarcane farmers shot them out.</p></tp:treatment-sec><tp:treatment-sec sec-type="Associated byrrhoid taxa" id="SECID0EGOAG"><title>Associated byrrhoid taxa.</title><p><tp:taxon-name><tp:taxon-name-part taxon-name-part-type="family">Elmidae</tp:taxon-name-part></tp:taxon-name>: <tp:taxon-name><tp:taxon-name-part taxon-name-part-type="subfamily">Larainae</tp:taxon-name-part></tp:taxon-name>: <italic><tp:taxon-name><tp:taxon-name-part taxon-name-part-type="genus" reg="Ovolara">Ovolara</tp:taxon-name-part><tp:taxon-name-part taxon-name-part-type="species" reg="leai">leai</tp:taxon-name-part></tp:taxon-name></italic>, <italic><tp:taxon-name><tp:taxon-name-part taxon-name-part-type="genus" reg="Ovolara">O.</tp:taxon-name-part><tp:taxon-name-part taxon-name-part-type="species" reg="monteithi">monteithi</tp:taxon-name-part></tp:taxon-name></italic> sp. nov., <italic><tp:taxon-name><tp:taxon-name-part taxon-name-part-type="genus" reg="Stetholus">Stetholus</tp:taxon-name-part><tp:taxon-name-part taxon-name-part-type="species" reg="longipennis">longipennis</tp:taxon-name-part></tp:taxon-name></italic> sp. nov.; <tp:taxon-name><tp:taxon-name-part taxon-name-part-type="subfamily">Elminae</tp:taxon-name-part></tp:taxon-name>: <italic><tp:taxon-name><tp:taxon-name-part taxon-name-part-type="genus" reg="Austrolimnius">Austrolimnius</tp:taxon-name-part></tp:taxon-name></italic> spp., <italic><tp:taxon-name><tp:taxon-name-part taxon-name-part-type="genus" reg="Graphelmis">Graphelmis</tp:taxon-name-part><tp:taxon-name-part taxon-name-part-type="species" reg="pallidipes">pallidipes</tp:taxon-name-part></tp:taxon-name></italic> (Carter), <italic><tp:taxon-name><tp:taxon-name-part taxon-name-part-type="genus" reg="Kingolus">Kingolus</tp:taxon-name-part></tp:taxon-name></italic> spp., <italic><tp:taxon-name><tp:taxon-name-part taxon-name-part-type="genus" reg="Notriolus">Notriolus</tp:taxon-name-part></tp:taxon-name></italic> spp., <italic><tp:taxon-name><tp:taxon-name-part taxon-name-part-type="genus" reg="Simsonia">Simsonia</tp:taxon-name-part></tp:taxon-name></italic> spp.</p></tp:treatment-sec><tp:treatment-sec><!--Section generated to contain objects referenced in tp:taxon-treatment.--><fig id="F1" position="float" orientation="portrait"><object-id xmlns:xlink="http://www.w3.org/1999/xlink" content-type="doi" xlink:type="simple">10.3897/zookeys.1073.71843.figures1-12</object-id><object-id xmlns:xlink="http://www.w3.org/1999/xlink" content-type="arpha" xlink:type="simple">7AF72FF3-C370-57D9-AE4A-0F18EA03E34E</object-id><label>Figures 1–12.</label><caption><p>Geographical distribution of species records <bold>1</bold><italic><tp:taxon-name><tp:taxon-name-part taxon-name-part-type="genus" reg="Australara">Australara</tp:taxon-name-part><tp:taxon-name-part taxon-name-part-type="species" reg="glaisteri">glaisteri</tp:taxon-name-part></tp:taxon-name></italic> gen. nov., sp. nov. <bold>2</bold><italic><tp:taxon-name><tp:taxon-name-part taxon-name-part-type="genus" reg="Hydora">Hydora</tp:taxon-name-part><tp:taxon-name-part taxon-name-part-type="species" reg="laticeps">laticeps</tp:taxon-name-part></tp:taxon-name></italic><bold>3</bold><italic><tp:taxon-name><tp:taxon-name-part taxon-name-part-type="genus" reg="Ovolara">Ovolara</tp:taxon-name-part><tp:taxon-name-part taxon-name-part-type="species" reg="australis">australis</tp:taxon-name-part></tp:taxon-name></italic><bold>4</bold><italic><tp:taxon-name><tp:taxon-name-part taxon-name-part-type="genus" reg="Ovolara">Ovolara</tp:taxon-name-part><tp:taxon-name-part taxon-name-part-type="species" reg="lawrencei">lawrencei</tp:taxon-name-part></tp:taxon-name></italic> sp. nov. <bold>5</bold><italic><tp:taxon-name><tp:taxon-name-part taxon-name-part-type="genus" reg="Ovolara">Ovolara</tp:taxon-name-part><tp:taxon-name-part taxon-name-part-type="species" reg="leai">leai</tp:taxon-name-part></tp:taxon-name></italic><bold>6</bold><italic><tp:taxon-name><tp:taxon-name-part taxon-name-part-type="genus" reg="Ovolara">Ovolara</tp:taxon-name-part><tp:taxon-name-part taxon-name-part-type="species" reg="monteithi">monteithi</tp:taxon-name-part></tp:taxon-name></italic> sp. nov. <bold>7</bold><italic><tp:taxon-name><tp:taxon-name-part taxon-name-part-type="genus" reg="Potamophilinus">Potamophilinus</tp:taxon-name-part><tp:taxon-name-part taxon-name-part-type="species" reg="papuanus">papuanus</tp:taxon-name-part></tp:taxon-name></italic><bold>8</bold><italic><tp:taxon-name><tp:taxon-name-part taxon-name-part-type="genus" reg="Stetholus">Stetholus</tp:taxon-name-part><tp:taxon-name-part taxon-name-part-type="species" reg="carinatus">carinatus</tp:taxon-name-part></tp:taxon-name></italic> sp. nov. <bold>9</bold><italic><tp:taxon-name><tp:taxon-name-part taxon-name-part-type="genus" reg="Stetholus">Stetholus</tp:taxon-name-part><tp:taxon-name-part taxon-name-part-type="species" reg="elongatus">elongatus</tp:taxon-name-part></tp:taxon-name></italic><bold>10</bold><italic><tp:taxon-name><tp:taxon-name-part taxon-name-part-type="genus" reg="Stetholus">Stetholus</tp:taxon-name-part><tp:taxon-name-part taxon-name-part-type="species" reg="longipennis">longipennis</tp:taxon-name-part></tp:taxon-name></italic> sp. nov. <bold>11</bold><italic><tp:taxon-name><tp:taxon-name-part taxon-name-part-type="genus" reg="Stetholus">Stetholus</tp:taxon-name-part><tp:taxon-name-part taxon-name-part-type="species" reg="metatibialis">metatibialis</tp:taxon-name-part></tp:taxon-name></italic> sp. nov.<bold>12</bold><italic><tp:taxon-name><tp:taxon-name-part taxon-name-part-type="genus" reg="Stetholus">Stetholus</tp:taxon-name-part><tp:taxon-name-part taxon-name-part-type="species" reg="woronora">woronora</tp:taxon-name-part></tp:taxon-name></italic> sp. nov.</p></caption><graphic xmlns:xlink="http://www.w3.org/1999/xlink" xlink:href="zookeys-1073-055-g001.jpg" position="float" orientation="portrait" xlink:type="simple" id="oo_615728.jpg"><uri content-type="original_file" xlink:type="simple">https://binary.pensoft.net/fig/615728</uri></graphic></fig><fig id="F2" position="float" orientation="portrait"><object-id xmlns:xlink="http://www.w3.org/1999/xlink" content-type="doi" xlink:type="simple">10.3897/zookeys.1073.71843.figures13-14</object-id><object-id xmlns:xlink="http://www.w3.org/1999/xlink" content-type="arpha" xlink:type="simple">54001A30-1DB6-5459-B005-1E7E87BB2FEE</object-id><label>Figures 13, 14.</label><caption><p><italic><tp:taxon-name><tp:taxon-name-part taxon-name-part-type="genus" reg="Australara">Australara</tp:taxon-name-part><tp:taxon-name-part taxon-name-part-type="species" reg="glaisteri">glaisteri</tp:taxon-name-part></tp:taxon-name></italic> gen. nov., sp. nov., male <bold>13</bold> habitus <bold>A</bold> dorsal <bold>B</bold> ventral (photographs courtesy of the Australian National Insect Collection, CSIRO, Zhenhua Liu) <bold>14</bold> male genitalia <bold>A</bold> dorsal view <bold>B</bold> lateral view <bold>C</bold> ventral view.</p></caption><graphic xmlns:xlink="http://www.w3.org/1999/xlink" xlink:href="zookeys-1073-055-g002.jpg" position="float" orientation="portrait" xlink:type="simple" id="oo_615729.jpg"><uri content-type="original_file" xlink:type="simple">https://binary.pensoft.net/fig/615729</uri></graphic></fig><fig id="F3" position="float" orientation="portrait"><object-id xmlns:xlink="http://www.w3.org/1999/xlink" content-type="doi" xlink:type="simple">10.3897/zookeys.1073.71843.figure15</object-id><object-id xmlns:xlink="http://www.w3.org/1999/xlink" content-type="arpha" xlink:type="simple">2618194B-2467-55AC-BE45-D0B362DE9175</object-id><label>Figure 15.</label><caption><p><italic><tp:taxon-name><tp:taxon-name-part taxon-name-part-type="genus" reg="Hydora">Hydora</tp:taxon-name-part><tp:taxon-name-part taxon-name-part-type="species" reg="laticeps">laticeps</tp:taxon-name-part></tp:taxon-name></italic>, lectotype male <bold>A</bold> specimen labels <bold>B</bold> dorsal habitus <bold>C</bold> ventral head and prosternum <bold>D</bold> lateral head and pronotum (photographs courtesy of the Australian Museum, Natalie Tees).</p></caption><graphic xmlns:xlink="http://www.w3.org/1999/xlink" xlink:href="zookeys-1073-055-g003.jpg" position="float" orientation="portrait" xlink:type="simple" id="oo_615730.jpg"><uri content-type="original_file" xlink:type="simple">https://binary.pensoft.net/fig/615730</uri></graphic></fig><fig id="F7" position="float" orientation="portrait"><object-id xmlns:xlink="http://www.w3.org/1999/xlink" content-type="doi" xlink:type="simple">10.3897/zookeys.1073.71843.figure22</object-id><object-id xmlns:xlink="http://www.w3.org/1999/xlink" content-type="arpha" xlink:type="simple">CE6FB26A-2EDD-52A6-8E7A-C03B54AF8D10</object-id><label>Figure 22.</label><caption><p><italic><tp:taxon-name><tp:taxon-name-part taxon-name-part-type="genus" reg="Hydora">Hydora</tp:taxon-name-part><tp:taxon-name-part taxon-name-part-type="species" reg="laticeps">laticeps</tp:taxon-name-part></tp:taxon-name></italic>, non-type female from Cann River, <abbrev xmlns:xlink="http://www.w3.org/1999/xlink" xlink:title="Victoria" id="ABBRID0EDLBG" xlink:type="simple">VIC</abbrev><bold>A</bold> dorsal habitus <bold>B</bold> ventral habitus <bold>C</bold> lateral habitus (photographs courtesy of the Queensland Museum, Geoff Thompson).</p></caption><graphic xmlns:xlink="http://www.w3.org/1999/xlink" xlink:href="zookeys-1073-055-g007.jpg" position="float" orientation="portrait" xlink:type="simple" id="oo_615734.jpg"><uri content-type="original_file" xlink:type="simple">https://binary.pensoft.net/fig/615734</uri></graphic></fig><fig id="F14" position="float" orientation="portrait"><object-id xmlns:xlink="http://www.w3.org/1999/xlink" content-type="doi" xlink:type="simple">10.3897/zookeys.1073.71843.figures34-35</object-id><object-id xmlns:xlink="http://www.w3.org/1999/xlink" content-type="arpha" xlink:type="simple">A7E73A01-D340-5F48-8251-DABB26F3589F</object-id><label>Figures 34, 35.</label><caption><p><italic><tp:taxon-name><tp:taxon-name-part taxon-name-part-type="genus" reg="Stetholus">Stetholus</tp:taxon-name-part><tp:taxon-name-part taxon-name-part-type="species" reg="carinatus">carinatus</tp:taxon-name-part></tp:taxon-name></italic> sp. nov., holotype male <bold>34</bold> habitus, 3.7 mm long <bold>A</bold> dorsal <bold>B</bold> ventral <bold>35</bold> male genitalia <bold>A</bold> dorsal view <bold>B</bold> lateral view <bold>C</bold> ventral view.</p></caption><graphic xmlns:xlink="http://www.w3.org/1999/xlink" xlink:href="zookeys-1073-055-g014.jpg" position="float" orientation="portrait" xlink:type="simple" id="oo_615741.jpg"><uri content-type="original_file" xlink:type="simple">https://binary.pensoft.net/fig/615741</uri></graphic></fig><fig id="F18" position="float" orientation="portrait"><object-id xmlns:xlink="http://www.w3.org/1999/xlink" content-type="doi" xlink:type="simple">10.3897/zookeys.1073.71843.figures41-42</object-id><object-id xmlns:xlink="http://www.w3.org/1999/xlink" content-type="arpha" xlink:type="simple">ADF1BEC3-29F1-53BE-9C87-97BFFD2A859B</object-id><label>Figures 41, 42.</label><caption><p><italic><tp:taxon-name><tp:taxon-name-part taxon-name-part-type="genus" reg="Stetholus">Stetholus</tp:taxon-name-part><tp:taxon-name-part taxon-name-part-type="species" reg="woronora">woronora</tp:taxon-name-part></tp:taxon-name></italic> sp. nov., holotype male <bold>41</bold> habitus, 5.2 mm long <bold>A</bold> dorsal <bold>B</bold> ventral <bold>42</bold> male genitalia <bold>A</bold> dorsal view <bold>B</bold> lateral view <bold>C</bold> ventral view.</p></caption><graphic xmlns:xlink="http://www.w3.org/1999/xlink" xlink:href="zookeys-1073-055-g018.jpg" position="float" orientation="portrait" xlink:type="simple" id="oo_615745.jpg"><uri content-type="original_file" xlink:type="simple">https://binary.pensoft.net/fig/615745</uri></graphic></fig></tp:treatment-sec></tp:taxon-treatment>
