# Supplementary material for: A review of the Larainae of Australia with description of seven new species and the new genus Australara (Coleoptera, Byrrhoidea, Elmidae)
Source: Zookeys. 2021 Nov 29;1073:55–117. doi: 10.3897/zookeys.1073.71843 (PMC8648685; doi:10.3897/zookeys.1073.71843)
Supplement: XML Treatment for Hydora [file zookeys.1073.71843-treatment3.xml]

<!DOCTYPE tp:taxon-treatment
  PUBLIC "-//TaxonX//DTD Taxonomic Treatment Publishing DTD v0 20100105//EN" "tax-treatment-NSO.dtd">
<tp:taxon-treatment xmlns:tp="http://www.plazi.org/taxpub"><tp:treatment-meta><kwd-group><label>Taxon classification</label><kwd>
                <named-content content-type="kingdom">Animalia</named-content>
              </kwd><kwd>
                <named-content content-type="order">Coleoptera</named-content>
              </kwd><kwd>
                <named-content content-type="family">Elmidae</named-content>
              </kwd></kwd-group><mixed-citation publication-type="journal"><person-group><name><surname>Barr</surname><given-names>Cheryl B.</given-names></name><name><surname>Shepard</surname><given-names>William D.</given-names></name></person-group><article-title>A review of the <tp:taxon-name><tp:taxon-name-part taxon-name-part-type="subfamily">Larainae</tp:taxon-name-part></tp:taxon-name> of Australia with description of seven new species and the new genus <italic><tp:taxon-name><tp:taxon-name-part taxon-name-part-type="genus" reg="Australara">Australara</tp:taxon-name-part></tp:taxon-name></italic> (<tp:taxon-name><tp:taxon-name-part taxon-name-part-type="order">Coleoptera</tp:taxon-name-part></tp:taxon-name>, <tp:taxon-name><tp:taxon-name-part taxon-name-part-type="superfamily">Byrrhoidea</tp:taxon-name-part></tp:taxon-name>, <tp:taxon-name><tp:taxon-name-part taxon-name-part-type="family">Elmidae</tp:taxon-name-part></tp:taxon-name>)</article-title><source>Zookeys</source><day>29</day><month>11</month><year>2021</year><volume>1073</volume><fpage>55</fpage><lpage>117</lpage><pub-id pub-id-type="doi">10.3897/zookeys.1073.71843</pub-id></mixed-citation></tp:treatment-meta><tp:nomenclature><label>Genus</label><tp:taxon-name>
              <object-id xmlns:xlink="http://www.w3.org/1999/xlink" content-type="arpha" xlink:type="simple">B24CE0B6-8984-5F97-A5BA-06EB07B1D254</object-id>
              <tp:taxon-name-part taxon-name-part-type="genus" reg="Hydora">Hydora</tp:taxon-name-part>
            </tp:taxon-name><tp:taxon-authority>Anon. [Broun], 1882</tp:taxon-authority></tp:nomenclature><tp:treatment-sec sec-type="type species" id="SECID0EDSAG"><title>Type species.</title><p><italic><tp:taxon-name><tp:taxon-name-part taxon-name-part-type="genus" reg="Pachycephala">Pachycephala</tp:taxon-name-part><tp:taxon-name-part taxon-name-part-type="species" reg="picea">picea</tp:taxon-name-part></tp:taxon-name></italic> Broun, 1881.</p></tp:treatment-sec><tp:treatment-sec sec-type="diagnosis" id="SECID0EUSAG"><title>Diagnosis.</title><p>Body elongate, sides subparallel; antennae loosely clavate; eyes large, prominent; pronotum with two basal sublateral carinae; prosternum not extended anteriorly beneath head; elytra striate-punctate, punctation sometimes reduced (New Zealand species), each elytron with one accessory basal stria between striae 1 and 2, elytral apices narrowly rounded; tarsi each with tarsomere 5 subequal to or shorter than tarsomeres 1–4 combined; abdominal ventrites 1 and 2 combined shorter than ventrites 3–5 combined.</p></tp:treatment-sec><tp:treatment-sec sec-type="distribution" id="SECID0EZSAG"><title>Distribution.</title><p>The genus <italic><tp:taxon-name><tp:taxon-name-part taxon-name-part-type="genus" reg="Hydora">Hydora</tp:taxon-name-part></tp:taxon-name></italic> has an interesting geographic distribution, with ten recognized species occurring in New Zealand (7), Australia (1), and Argentina and Chile (2) (<xref ref-type="bibr" rid="B24">Spangler and Brown 1981</xref>; <xref ref-type="bibr" rid="B17">Lambert et al. 2014</xref>). There are many currently undescribed species in New Zealand and one in Chile (R. Leschen, V. Sýkora, in litt.).</p></tp:treatment-sec><tp:treatment-sec sec-type="habitat" id="SECID0EOTAG"><title>Habitat and behavior.</title><p>There is no information available pertaining to the habitat and behavior of <italic><tp:taxon-name><tp:taxon-name-part taxon-name-part-type="genus" reg="Hydora">Hydora</tp:taxon-name-part></tp:taxon-name></italic> in Australia, except for the fact that at least half of the known specimens were collected at lights. In New Zealand, larvae and adult <italic><tp:taxon-name><tp:taxon-name-part taxon-name-part-type="genus" reg="Hydora">Hydora</tp:taxon-name-part></tp:taxon-name></italic> are common on the bottom substrate, or on vegetation, including bryophytes, at the margins of moderate to fast flowing streams (<xref ref-type="bibr" rid="B17">Lambert et al. 2014</xref>). Adults can sometimes be found running around on the emergent parts of boulders and have been observed in mass swarms above the water surface (<xref ref-type="bibr" rid="B17">Lambert et al. 2014</xref>).</p></tp:treatment-sec><tp:treatment-sec sec-type="comments" id="SECID0EKUAG"><title>Comments.</title><p>In this genus the prosternal process may or may not have a median longitudinal carina, depending on the species. Some New Zealand species do, and some do not (<xref ref-type="bibr" rid="B2">Broun 1914</xref>; <xref ref-type="bibr" rid="B17">Lambert et al. 2014</xref>). No carinae were mentioned in the descriptions of the prosternal processes of the two species from Austral South America, <italic><tp:taxon-name><tp:taxon-name-part taxon-name-part-type="genus" reg="Hydora">Hydora</tp:taxon-name-part><tp:taxon-name-part taxon-name-part-type="species" reg="annectens">annectens</tp:taxon-name-part></tp:taxon-name></italic> Spangler &amp; Brown and <italic><tp:taxon-name><tp:taxon-name-part taxon-name-part-type="genus" reg="Hydora">H.</tp:taxon-name-part><tp:taxon-name-part taxon-name-part-type="species" reg="lenta">lenta</tp:taxon-name-part></tp:taxon-name></italic> Spangler &amp; Brown (<xref ref-type="bibr" rid="B24">Spangler and Brown 1981</xref>), and upon examining specimens of those species, we found none. The description of <italic><tp:taxon-name><tp:taxon-name-part taxon-name-part-type="genus" reg="Hydora">H.</tp:taxon-name-part><tp:taxon-name-part taxon-name-part-type="species" reg="laticeps">laticeps</tp:taxon-name-part></tp:taxon-name></italic> from Australia stated that the process is without a carina (<xref ref-type="bibr" rid="B7">Carter and Zeck 1932</xref>), but this is debatable. The prosternal process is discussed in the Comments section of the species treatment. The larva was keyed and illustrated at the generic level in <xref ref-type="bibr" rid="B11">Glaister (1999)</xref> based on New Zealand specimens.</p></tp:treatment-sec><ref-list><ref id="B24"><mixed-citation xmlns:xlink="http://www.w3.org/1999/xlink" xlink:type="simple"><person-group><name name-style="western"><surname>Spangler</surname><given-names>PJ</given-names></name><name name-style="western"><surname>Brown</surname><given-names>HP</given-names></name></person-group> (<year>1981</year>) <article-title>The discovery of <italic><tp:taxon-name><tp:taxon-name-part taxon-name-part-type="genus">Hydora</tp:taxon-name-part></tp:taxon-name></italic>, a hitherto Australia-New Zealand genus of riffle beetles, in austral South America (<tp:taxon-name><tp:taxon-name-part taxon-name-part-type="order">Coleoptera</tp:taxon-name-part></tp:taxon-name>: <tp:taxon-name><tp:taxon-name-part taxon-name-part-type="family">Elmidae</tp:taxon-name-part></tp:taxon-name>).</article-title><source>Proceedings of the Entomological Society of Washington</source><volume>83</volume>: <fpage>595</fpage>–<lpage>606</lpage>.</mixed-citation></ref><ref id="B17"><mixed-citation xmlns:xlink="http://www.w3.org/1999/xlink" xlink:type="simple"><person-group><name name-style="western"><surname>Lambert</surname><given-names>P</given-names></name><name name-style="western"><surname>Maier</surname><given-names>CA</given-names></name><name name-style="western"><surname>Leschen</surname><given-names>RAB</given-names></name></person-group> (<year>2014</year>) <article-title>A new species and lectotype designations for New Zealand <italic><tp:taxon-name><tp:taxon-name-part taxon-name-part-type="genus">Hydora</tp:taxon-name-part></tp:taxon-name></italic> (<tp:taxon-name><tp:taxon-name-part taxon-name-part-type="family">Elmidae</tp:taxon-name-part></tp:taxon-name>: <tp:taxon-name><tp:taxon-name-part taxon-name-part-type="subfamily">Larainae</tp:taxon-name-part></tp:taxon-name>) with a world checklist.</article-title><source>New Zealand Entomologist</source><volume>2014</volume>: <fpage>1</fpage>–<lpage>20</lpage>. <ext-link xlink:type="simple" ext-link-type="doi" xlink:href="10.1080/00779962.2014.963910">https://doi.org/10.1080/00779962.2014.963910</ext-link></mixed-citation></ref><ref id="B2"><mixed-citation xmlns:xlink="http://www.w3.org/1999/xlink" xlink:type="simple"><person-group><name name-style="western"><surname>Broun</surname><given-names>T</given-names></name></person-group> (<year>1914</year>) <article-title>Descriptions of new genera and species of <tp:taxon-name><tp:taxon-name-part taxon-name-part-type="order">Coleoptera</tp:taxon-name-part></tp:taxon-name>.</article-title><source>Bulletin of the New Zealand Institute</source><volume>1</volume>(<issue>3</issue>): <fpage>143</fpage>–<lpage>266</lpage>.</mixed-citation></ref><ref id="B7"><mixed-citation xmlns:xlink="http://www.w3.org/1999/xlink" xlink:type="simple"><person-group><name name-style="western"><surname>Carter</surname><given-names>HJ</given-names></name><name name-style="western"><surname>Zeck</surname><given-names>EH</given-names></name></person-group> (<year>1932</year>) <article-title>Four new species of <tp:taxon-name><tp:taxon-name-part taxon-name-part-type="family">Dryopidae</tp:taxon-name-part></tp:taxon-name>, together with notes on the family.</article-title><source>The Australian Zoologist</source><volume>7</volume>(<issue>3</issue>): <fpage>202</fpage>–<lpage>205</lpage>.</mixed-citation></ref><ref id="B11"><mixed-citation xmlns:xlink="http://www.w3.org/1999/xlink" xlink:type="simple"><person-group><name name-style="western"><surname>Glaister</surname><given-names>A</given-names></name></person-group> (<year>1999</year>) <source>Guide to the Identification of Australian <tp:taxon-name><tp:taxon-name-part taxon-name-part-type="family">Elmidae</tp:taxon-name-part></tp:taxon-name> Larvae (<tp:taxon-name><tp:taxon-name-part taxon-name-part-type="class">Insecta</tp:taxon-name-part></tp:taxon-name>: <tp:taxon-name><tp:taxon-name-part taxon-name-part-type="order">Coleoptera</tp:taxon-name-part></tp:taxon-name>). Cooperative Research Centre for Freshwater Ecology Identification Guide No. 21.</source><publisher-name>Cooperative Research Centre for Freshwater Ecology</publisher-name>, <publisher-loc>Thurgoona, NSW</publisher-loc>, <size units="page">48 pp</size>.</mixed-citation></ref></ref-list></tp:taxon-treatment>
