# Supplementary material for: A review of the Larainae of Australia with description of seven new species and the new genus Australara (Coleoptera, Byrrhoidea, Elmidae)
Source: Zookeys. 2021 Nov 29;1073:55–117. doi: 10.3897/zookeys.1073.71843 (PMC8648685; doi:10.3897/zookeys.1073.71843)
Supplement: XML Treatment for Hydora laticeps [file zookeys.1073.71843-treatment4.xml]

<!DOCTYPE tp:taxon-treatment
  PUBLIC "-//TaxonX//DTD Taxonomic Treatment Publishing DTD v0 20100105//EN" "tax-treatment-NSO.dtd">
<tp:taxon-treatment xmlns:tp="http://www.plazi.org/taxpub"><tp:treatment-meta><kwd-group><label>Taxon classification</label><kwd>
                <named-content content-type="kingdom">Animalia</named-content>
              </kwd><kwd>
                <named-content content-type="order">Coleoptera</named-content>
              </kwd><kwd>
                <named-content content-type="family">Elmidae</named-content>
              </kwd></kwd-group><mixed-citation publication-type="journal"><person-group><name><surname>Barr</surname><given-names>Cheryl B.</given-names></name><name><surname>Shepard</surname><given-names>William D.</given-names></name></person-group><article-title>A review of the <tp:taxon-name><tp:taxon-name-part taxon-name-part-type="subfamily">Larainae</tp:taxon-name-part></tp:taxon-name> of Australia with description of seven new species and the new genus <italic><tp:taxon-name><tp:taxon-name-part taxon-name-part-type="genus" reg="Australara">Australara</tp:taxon-name-part></tp:taxon-name></italic> (<tp:taxon-name><tp:taxon-name-part taxon-name-part-type="order">Coleoptera</tp:taxon-name-part></tp:taxon-name>, <tp:taxon-name><tp:taxon-name-part taxon-name-part-type="superfamily">Byrrhoidea</tp:taxon-name-part></tp:taxon-name>, <tp:taxon-name><tp:taxon-name-part taxon-name-part-type="family">Elmidae</tp:taxon-name-part></tp:taxon-name>)</article-title><source>Zookeys</source><day>29</day><month>11</month><year>2021</year><volume>1073</volume><fpage>55</fpage><lpage>117</lpage><pub-id pub-id-type="doi">10.3897/zookeys.1073.71843</pub-id></mixed-citation></tp:treatment-meta><tp:nomenclature><tp:taxon-name>
              <object-id xmlns:xlink="http://www.w3.org/1999/xlink" content-type="arpha" xlink:type="simple">F6F0B4DF-411C-5A9B-9BA3-B484B07774F1</object-id>
              <tp:taxon-name-part taxon-name-part-type="genus" reg="Hydora">Hydora</tp:taxon-name-part>
              <tp:taxon-name-part taxon-name-part-type="species" reg="laticeps">laticeps</tp:taxon-name-part>
            </tp:taxon-name><tp:taxon-authority>(Carter &amp; Zeck, 1932)</tp:taxon-authority><xref ref-type="fig" rid="F1">Figs 2</xref><xref ref-type="fig" rid="F3">, 15</xref><xref ref-type="fig" rid="F4">, 16</xref><xref ref-type="fig" rid="F5">, 17–19</xref><xref ref-type="fig" rid="F6">, 20, 21</xref><xref ref-type="fig" rid="F7">, 22</xref></tp:nomenclature><tp:treatment-sec sec-type="type locality" id="SECID0EBYAG"><title>Type locality.</title><p>Upper Shoalhaven River, Tallong; <named-content xmlns:xlink="http://www.w3.org/1999/xlink" content-type="dwc:verbatimCoordinates" xlink:type="simple"><named-content content-type="geo-json" specific-use="{&#34;type&#34;:&#34;Point&#34;,&#34;coordinates&#34;:[150.083000,-34.700000]}" id="NCID0EKYAG" xlink:type="simple">34.700°S, 150.083°E</named-content></named-content> (approximate); New South Wales, Australia (lectotype deposited in the Australian Museum, Sydney). Note: The geographic coordinates given in the <named-content xmlns:xlink="http://www.w3.org/1999/xlink" content-type="dwc:institutional_code" xlink:type="simple">&gt;AM</named-content> database place the type locality north of Tallong, whereas the Shoalhaven River is to the south.</p></tp:treatment-sec><tp:treatment-sec sec-type="type material" id="SECID0ETYAG"><title>Type material examined</title><p><bold>(2). <italic>Lectotype</italic> male (here designated). New South Wales.</bold> “Australian Museum / K 579881 // Tallong / N.S.W. / FHTaylor // <tp:taxon-name><tp:taxon-name-part taxon-name-part-type="genus" reg="Stetholus">Stetholus</tp:taxon-name-part></tp:taxon-name> / <tp:taxon-name><tp:taxon-name-part taxon-name-part-type="genus" reg="Stetholus"/><tp:taxon-name-part taxon-name-part-type="species" reg="laticeps">laticeps</tp:taxon-name-part></tp:taxon-name> / Carter &amp; Zeck / Id. by H. J. Carter // K67434 // HOLOTYPE / <tp:taxon-name><tp:taxon-name-part taxon-name-part-type="genus" reg="Stetholus">Stetholus</tp:taxon-name-part></tp:taxon-name> / <tp:taxon-name><tp:taxon-name-part taxon-name-part-type="genus" reg="Stetholus"/><tp:taxon-name-part taxon-name-part-type="species" reg="laticeps">laticeps</tp:taxon-name-part></tp:taxon-name> / Carter &amp; Zeck, / 1932 [red label] // <tp:taxon-name><tp:taxon-name-part taxon-name-part-type="genus" reg="Hydora">Hydora</tp:taxon-name-part></tp:taxon-name> / <tp:taxon-name><tp:taxon-name-part taxon-name-part-type="genus" reg="Hydora"/><tp:taxon-name-part taxon-name-part-type="species" reg="laticeps">laticeps</tp:taxon-name-part></tp:taxon-name> / (Carter &amp; Zeck) / det. A.Calder 1999 // LECTOTYPE / <tp:taxon-name><tp:taxon-name-part taxon-name-part-type="genus" reg="Stetholus">Stetholus</tp:taxon-name-part><tp:taxon-name-part taxon-name-part-type="species" reg="laticeps">laticeps</tp:taxon-name-part></tp:taxon-name> / Carter &amp; Zeck, 1932” [red label, handwritten]. Deposited in the Australian Museum, Sydney. <bold><italic>Paralectotype</italic> male (here designated). New South Wales.</bold> Australian Museum / K 579882 // Tallong / N.S.W. / FHTaylor // K69264 // <tp:taxon-name><tp:taxon-name-part taxon-name-part-type="genus" reg="Stetholus">Stetholus</tp:taxon-name-part></tp:taxon-name> / <tp:taxon-name><tp:taxon-name-part taxon-name-part-type="genus" reg="Stetholus"/><tp:taxon-name-part taxon-name-part-type="species" reg="laticeps">laticeps</tp:taxon-name-part></tp:taxon-name> / Carter 1932 // PARATYPE / <tp:taxon-name><tp:taxon-name-part taxon-name-part-type="genus" reg="Stetholus">Stetholus</tp:taxon-name-part><tp:taxon-name-part taxon-name-part-type="species" reg="laticeps">laticeps</tp:taxon-name-part></tp:taxon-name> / Carter &amp; Zeck, / 1932 [blue label] // <tp:taxon-name><tp:taxon-name-part taxon-name-part-type="genus" reg="Hydora">Hydora</tp:taxon-name-part></tp:taxon-name> / <tp:taxon-name><tp:taxon-name-part taxon-name-part-type="genus" reg="Hydora"/><tp:taxon-name-part taxon-name-part-type="species" reg="laticeps">laticeps</tp:taxon-name-part></tp:taxon-name> / (Carter &amp; Zeck) / det. A.Calder 1999 // PARALECTOTYPE / <italic><tp:taxon-name><tp:taxon-name-part taxon-name-part-type="genus" reg="Stetholus">Stetholus</tp:taxon-name-part><tp:taxon-name-part taxon-name-part-type="species" reg="laticeps">laticeps</tp:taxon-name-part></tp:taxon-name></italic> / (Carter &amp; Zeck, 1932) [yellow label, printed]. Deposited in the Australian Museum, Sydney.</p></tp:treatment-sec><tp:treatment-sec sec-type="type material" id="SECID0EO4AG"><title>Type material examined from photographs</title><p><bold>(2). <italic>Paralectotype</italic> males (here designated). New South Wales.</bold> Tallong / N.S.W. / FHTaylor // <tp:taxon-name><tp:taxon-name-part taxon-name-part-type="genus" reg="Stetholus">Stetholus</tp:taxon-name-part></tp:taxon-name> / <tp:taxon-name><tp:taxon-name-part taxon-name-part-type="genus" reg="Stetholus"/><tp:taxon-name-part taxon-name-part-type="species" reg="laticeps">laticeps</tp:taxon-name-part></tp:taxon-name> C &amp; Z / Id. by H. J. Carter // <tp:taxon-name><tp:taxon-name-part taxon-name-part-type="genus" reg="Hydora">Hydora</tp:taxon-name-part></tp:taxon-name> / <tp:taxon-name><tp:taxon-name-part taxon-name-part-type="genus" reg="Hydora"/><tp:taxon-name-part taxon-name-part-type="species" reg="laticeps">laticeps</tp:taxon-name-part></tp:taxon-name> (C&amp;Z) / det. A.<xref ref-type="bibr" rid="B4">Calder 1992</xref> // Genitalia prep. / HH-224 ♂/ A. Calder 198792 // PARALECTOTYPE / <italic><tp:taxon-name><tp:taxon-name-part taxon-name-part-type="genus" reg="Stetholus">Stetholus</tp:taxon-name-part><tp:taxon-name-part taxon-name-part-type="species" reg="laticeps">laticeps</tp:taxon-name-part></tp:taxon-name></italic> / (Carter &amp; Zeck, 1932) [yellow label, printed] (1 <named-content xmlns:xlink="http://www.w3.org/1999/xlink" content-type="dwc:institutional_code" xlink:type="simple">ANIC</named-content>); Tallong / N.S.W. / FHTaylor // <tp:taxon-name><tp:taxon-name-part taxon-name-part-type="genus" reg="Stetholus">Stetholus</tp:taxon-name-part></tp:taxon-name> / <tp:taxon-name><tp:taxon-name-part taxon-name-part-type="genus" reg="Stetholus"/><tp:taxon-name-part taxon-name-part-type="species" reg="elongatus">elongatus</tp:taxon-name-part></tp:taxon-name> / C &amp; Z / Id. by H. J. Carter // Paratype [blue label, printed] // PARATYPE [blue label, printed] // Genitalia prep. / HH-247 ♂/ A.Calder 1997 // <named-content xmlns:xlink="http://www.w3.org/1999/xlink" content-type="dwc:institutional_code" xlink:type="simple">ANIC</named-content> / Image // PARALECTOTYPE / <italic><tp:taxon-name><tp:taxon-name-part taxon-name-part-type="genus" reg="Stetholus">Stetholus</tp:taxon-name-part><tp:taxon-name-part taxon-name-part-type="species" reg="laticeps">laticeps</tp:taxon-name-part></tp:taxon-name></italic> / (Carter &amp; Zeck, 1932) [yellow label, printed] (1 <named-content xmlns:xlink="http://www.w3.org/1999/xlink" content-type="dwc:institutional_code" xlink:type="simple">ANIC</named-content>).</p></tp:treatment-sec><tp:treatment-sec sec-type="material" id="SECID0EJBBG"><title>Other material examined</title><p><bold>(4). Australian Capital Territory.</bold> AUSTRALIA: / Lyneham / at light / A.C.T. 22.xii.66 / B.P.Moore (1♂ 1♀ <named-content xmlns:xlink="http://www.w3.org/1999/xlink" content-type="dwc:institutional_code" xlink:type="simple">ANIC</named-content>). <bold>Victoria.</bold> Cann River, E.Vic. / 28.i.1967. / G. Monteith // EX UQIC / DONATED / 2011 (2♀♀ <named-content xmlns:xlink="http://www.w3.org/1999/xlink" content-type="dwc:institutional_code" xlink:type="simple">QM</named-content>).</p></tp:treatment-sec><tp:treatment-sec sec-type="Differential diagnosis" id="SECID0EBCBG"><title>Differential diagnosis</title><p><bold>(n = 8).</bold><italic><tp:taxon-name><tp:taxon-name-part taxon-name-part-type="genus" reg="Hydora">Hydora</tp:taxon-name-part><tp:taxon-name-part taxon-name-part-type="species" reg="laticeps">laticeps</tp:taxon-name-part></tp:taxon-name></italic> (Figs <xref ref-type="fig" rid="F3">15</xref>–<xref ref-type="fig" rid="F7">22</xref>) is the only species of <italic><tp:taxon-name><tp:taxon-name-part taxon-name-part-type="genus" reg="Hydora">Hydora</tp:taxon-name-part></tp:taxon-name></italic> known to occur in Australia. It can be distinguished from other Australian laraines by a combination of the following characters: Eyes protuberant, hemispherical; maxillary palpi narrow at the apices; pronotum with strong basal, sublateral carinae and without a distinct transverse impression at anterior 1/3; and prosternum moderately long anterior to the coxae but not extending beneath head. <italic><tp:taxon-name><tp:taxon-name-part taxon-name-part-type="genus" reg="Stetholus">Stetholus</tp:taxon-name-part></tp:taxon-name></italic> species (Figs <xref ref-type="fig" rid="F14">34</xref>–<xref ref-type="fig" rid="F18">42</xref>) have ovoid eyes, not usually prominent; maxillary palpi each with palpomere 4 wide and oblique at the apex; pronotum with a distinct transverse impression; and prosternum very short and narrow anterior to the coxae.</p><p><italic><tp:taxon-name><tp:taxon-name-part taxon-name-part-type="genus" reg="Australara">Australara</tp:taxon-name-part><tp:taxon-name-part taxon-name-part-type="species" reg="glaisteri">glaisteri</tp:taxon-name-part></tp:taxon-name></italic> (Fig. <xref ref-type="fig" rid="F2">13</xref>) most obviously differs by its lack of sublateral pronotal carinae and by the mesoventrite having an anterior projection containing a slit-like mesoventral cavity; the eyes are also not quite as protuberant.</p></tp:treatment-sec><tp:treatment-sec sec-type="redescription" id="SECID0EDEBG"><title>Redescription</title><p><bold>(n = 2). Male lectotype and male paralectotype. <italic>Body</italic></bold>: Size 4.2 mm long, 1.6 mm wide (lectotype); size 4.0 mm long, 1.5 mm wide (paralectotype); elongate, parallel-sided. Color light to dark brown; head and pronotum darkest; antennae, mouthparts, legs, venter lightest. Dorsum with fine, pale setae, short on elytra, longer on head and pronotum; venter with long, dense setae. <bold><italic>Head</italic></bold>: Eye large, protuberant, hemispherical. Antenna with antennomere 1 elongate, antennomere 2 ovoid, antennomeres 3–11 smaller, weakly clavate. Labrum emarginate anteriorly, lateral margins with long setae. Maxillary palpus long, robust, setose; palpomere 4 much enlarged, ovoid, apex blunt with small, oval sensory area. Labial palpus shorter, palpomere 4 conical, apex pointed with very small, circular sensory area. <bold><italic>Pronotum</italic></bold>: Shape generally trapezoidal, 0.9 mm long, 1.1 mm wide (at base); anterior angles obscure, lateral margins crenulate, posterior angles acute, depressed; disc weakly sculptured except for two distinct, basal, sublateral carinae, 1/2 the pronotal length; two shallow, obscure transverse impressions laterad of midline at anterior 1/5–1/4. <bold><italic>Elytron</italic></bold>: 3.2–3.3 mm long, 0.7–0.8 mm wide (at base); lateral margin narrowly marginate, apex narrowly rounded, acute; disc with ten rows of moderately striate punctures, accessory basal stria present between striae 1 and 2; disc in lateral view flattened at anterior 1/2. <bold><italic>Prosternum</italic></bold>: Moderately long anterior to coxae, not extending beneath head; prosternal process narrow, curved, posterior 1/3 semi-carinate with a short, faint row of granules at midline, tip narrowly rounded. <bold><italic>Mesoventrite</italic></bold>: Longer than prosternum; mesoventral cavity deep and moderately wide <bold><italic>Metaventrite</italic></bold>: Very convex, especially in lateral view. <bold><italic>Legs</italic></bold>: Long and slender. Tibia of all legs with a pair of stout spines at ventral apex; meso- and metatibia with posterior surfaces shallowly sulcate, glabrous, shiny. Tarsus with tarsomere 5 shorter than tarsomeres 1–4 combined; covered with short, dense setae; claws simple, slender, acute. <bold><italic>Abdomen</italic></bold>: Ventrite 1 triangular intercoxal projection moderately narrow; ventrite 5 nearly truncate at apex. <bold><italic>Aedeagus</italic></bold>: Phallobase longer than parameres and penis, penis slightly longer than parameres (Fig. <xref ref-type="fig" rid="F4">16</xref>). Phallobase open dorsally. In dorsal view (Fig. <xref ref-type="fig" rid="F4">16A</xref>), parameres broad, with lateral margins gradually convergent, apices bluntly rounded; medial margins parallel-sided at basal 2/3 then gradually divergent, margins appearing more sclerotized than rest of parameres. Penis slightly longer than parameres, approximately as wide at base as paramere base; lateral margins widened and arcuate just distal to base, then evenly convergent to apex; apex narrow, nipple-like, laterally flattened, tip narrowly rounded; no corona visible; basal apophyses short, 1/4–1/3 as long as phallobase, straight, broad, blunt at tips. Fibula absent. In lateral view (Fig. <xref ref-type="fig" rid="F4">16B</xref>), paramere nearly straight dorsally at apical 3/4, weakly arcuate ventrally, tip broadly rounded and slightly wider than paramere tip.</p><fig id="F4" position="float" orientation="portrait"><object-id xmlns:xlink="http://www.w3.org/1999/xlink" content-type="doi" xlink:type="simple">10.3897/zookeys.1073.71843.figure16</object-id><object-id xmlns:xlink="http://www.w3.org/1999/xlink" content-type="arpha" xlink:type="simple">795E28F3-F404-5110-B45D-C2DB8A13E83D</object-id><label>Figure 16.</label><caption><p><italic><tp:taxon-name><tp:taxon-name-part taxon-name-part-type="genus" reg="Hydora">Hydora</tp:taxon-name-part><tp:taxon-name-part taxon-name-part-type="species" reg="laticeps">laticeps</tp:taxon-name-part></tp:taxon-name></italic>, lectotype; male genitalia <bold>A</bold> dorsal view <bold>B</bold> lateral view <bold>C</bold> ventral view.</p></caption><graphic xmlns:xlink="http://www.w3.org/1999/xlink" xlink:href="zookeys-1073-055-g004.jpg" position="float" orientation="portrait" xlink:type="simple" id="oo_615731.jpg"><uri content-type="original_file" xlink:type="simple">https://binary.pensoft.net/fig/615731</uri></graphic></fig></tp:treatment-sec><tp:treatment-sec sec-type="variation" id="SECID0ESGBG"><title>Variation.</title><p>There is some size variation among the known specimens, particularly between males and females. Specimens from the type series, all males (n = 4), measured 4.0–4.3 mm long, 1.4–1.6 mm wide. <xref ref-type="bibr" rid="B7">Carter and Zeck (1932)</xref> stated in the type description “Dimensions: 5 × 1.5 mm” but the length probably included the head. Among the specimens examined (including two from the type series), the females (n = 3), 4.5–5.2 mm long, 1.7–1.8 mm wide, are considerably larger than the males (n = 3), 4.0–4.5 mm long, 1.4–1.6 mm wide. In addition, the females (Figs <xref ref-type="fig" rid="F6">20B</xref>, <xref ref-type="fig" rid="F7">22B</xref>) have prosternal processes broader than those of the males (Fig. <xref ref-type="fig" rid="F3">15C</xref>), and noticeably narrower maxillary palpi. The prosternal processes of the two male specimens examined from the type series (Fig. <xref ref-type="fig" rid="F3">15C</xref>) are slightly narrower than those of the non-type male. The surface of the prosternal process varies, and may be convex, depressed only between the procoxae, or entirely flat except posterior to coxae, but in all specimens the process is granulate, swollen, and an indistinct carina is usually visible. Non-sexual variation was also observed in the morphology of the elytral punctures (size and depth), pronotum (width, lateral margins, posterior angles, sculpturing); and prosternal process (width, surface features). On the pronotum, two shallow, anterior, transverse impressions are present laterad of the midline. In most specimens the impressions are weak or altogether obscure (Figs <xref ref-type="fig" rid="F5">17–19</xref>), but they are quite obvious in one of the two non-type specimens from Cann River (Fig. <xref ref-type="fig" rid="F7">22A</xref>). In addition, the single male non-type specimen from Lyneham (Fig. <xref ref-type="fig" rid="F6">21A, C</xref>) has a slightly broader aedeagus than the two specimens examined from the type series (Fig. <xref ref-type="fig" rid="F4">16A, C</xref>). This variability in external morphology and male genitalia raises the possibility that more than one species is involved.</p><fig id="F5" position="float" orientation="portrait"><object-id xmlns:xlink="http://www.w3.org/1999/xlink" content-type="doi" xlink:type="simple">10.3897/zookeys.1073.71843.figures17-19</object-id><object-id xmlns:xlink="http://www.w3.org/1999/xlink" content-type="arpha" xlink:type="simple">3A2ECA6E-99E0-5AE3-8A1C-69E3F8E5EA2C</object-id><label>Figures 17–19.</label><caption><p><italic><tp:taxon-name><tp:taxon-name-part taxon-name-part-type="genus" reg="Hydora">Hydora</tp:taxon-name-part><tp:taxon-name-part taxon-name-part-type="species" reg="laticeps">laticeps</tp:taxon-name-part></tp:taxon-name></italic>, paralectotype males; dorsal habitus with specimen labels <bold>17</bold><named-content xmlns:xlink="http://www.w3.org/1999/xlink" content-type="dwc:institutional_code" xlink:type="simple">&gt;AM</named-content> specimen (photograph courtesy of the Australian Museum, Natalie Tees) <bold>18</bold><named-content xmlns:xlink="http://www.w3.org/1999/xlink" content-type="dwc:institutional_code" xlink:type="simple">ANIC</named-content> specimen (photograph courtesy of Vít Sýkora, Charles University, Prague, Czech Republic) <bold>19</bold><named-content xmlns:xlink="http://www.w3.org/1999/xlink" content-type="dwc:institutional_code" xlink:type="simple">ANIC</named-content> specimen (photograph courtesy of the Australian National Insect Collection, CSIRO).</p></caption><graphic xmlns:xlink="http://www.w3.org/1999/xlink" xlink:href="zookeys-1073-055-g005.jpg" position="float" orientation="portrait" xlink:type="simple" id="oo_615732.jpg"><uri content-type="original_file" xlink:type="simple">https://binary.pensoft.net/fig/615732</uri></graphic></fig><fig id="F6" position="float" orientation="portrait"><object-id xmlns:xlink="http://www.w3.org/1999/xlink" content-type="doi" xlink:type="simple">10.3897/zookeys.1073.71843.figures20-21</object-id><object-id xmlns:xlink="http://www.w3.org/1999/xlink" content-type="arpha" xlink:type="simple">7E7A6B82-2620-580D-AAF9-C07BE79A381F</object-id><label>Figures 20, 21.</label><caption><p><italic><tp:taxon-name><tp:taxon-name-part taxon-name-part-type="genus" reg="Hydora">Hydora</tp:taxon-name-part><tp:taxon-name-part taxon-name-part-type="species" reg="laticeps">laticeps</tp:taxon-name-part></tp:taxon-name></italic>, non-types from Lyneham, <abbrev xmlns:xlink="http://www.w3.org/1999/xlink" xlink:title="Australian Capital Territory" id="ABBRID0EZJBG" xlink:type="simple">ACT</abbrev><bold>20</bold> female habitus, 4.5 mm long <bold>A</bold> dorsal <bold>B</bold> ventral <bold>21</bold> male genitalia <bold>A</bold> dorsal view <bold>B</bold> lateral view <bold>C</bold> ventral view.</p></caption><graphic xmlns:xlink="http://www.w3.org/1999/xlink" xlink:href="zookeys-1073-055-g006.jpg" position="float" orientation="portrait" xlink:type="simple" id="oo_615733.jpg"><uri content-type="original_file" xlink:type="simple">https://binary.pensoft.net/fig/615733</uri></graphic></fig><fig id="F7" position="float" orientation="portrait"><object-id xmlns:xlink="http://www.w3.org/1999/xlink" content-type="doi" xlink:type="simple">10.3897/zookeys.1073.71843.figure22</object-id><object-id xmlns:xlink="http://www.w3.org/1999/xlink" content-type="arpha" xlink:type="simple">CE6FB26A-2EDD-52A6-8E7A-C03B54AF8D10</object-id><label>Figure 22.</label><caption><p><italic><tp:taxon-name><tp:taxon-name-part taxon-name-part-type="genus" reg="Hydora">Hydora</tp:taxon-name-part><tp:taxon-name-part taxon-name-part-type="species" reg="laticeps">laticeps</tp:taxon-name-part></tp:taxon-name></italic>, non-type female from Cann River, <abbrev xmlns:xlink="http://www.w3.org/1999/xlink" xlink:title="Victoria" id="ABBRID0EDLBG" xlink:type="simple">VIC</abbrev><bold>A</bold> dorsal habitus <bold>B</bold> ventral habitus <bold>C</bold> lateral habitus (photographs courtesy of the Queensland Museum, Geoff Thompson).</p></caption><graphic xmlns:xlink="http://www.w3.org/1999/xlink" xlink:href="zookeys-1073-055-g007.jpg" position="float" orientation="portrait" xlink:type="simple" id="oo_615734.jpg"><uri content-type="original_file" xlink:type="simple">https://binary.pensoft.net/fig/615734</uri></graphic></fig></tp:treatment-sec><tp:treatment-sec sec-type="Lectotype designation" id="SECID0ESLBG"><title>Lectotype designation.</title><p>It appears that none of the four known specimens from the type series of <italic><tp:taxon-name><tp:taxon-name-part taxon-name-part-type="genus" reg="Stetholus">Stetholus</tp:taxon-name-part><tp:taxon-name-part taxon-name-part-type="species" reg="laticeps">laticeps</tp:taxon-name-part></tp:taxon-name></italic> was given a holotype or paratype label at the time of description, and those subsequently added to the specimens were not done so by the authors. In their description, <xref ref-type="bibr" rid="B7">Carter and Zeck (1932)</xref> stated that they had “five examples” and that the holotype was “in Coll. Carter,” but did not mention designating paratypes. Two specimens were deposited at the Australian Museum 35 years apart: According to the original register of specimens, the first (Fig. <xref ref-type="fig" rid="F3">15</xref>) was presented by H. J. Carter in 1936, and bears an old, handwritten determination label saying “<tp:taxon-name><tp:taxon-name-part taxon-name-part-type="genus" reg="Stetholus">Stetholus</tp:taxon-name-part><tp:taxon-name-part taxon-name-part-type="species" reg="laticeps">laticeps</tp:taxon-name-part></tp:taxon-name> Carter &amp; Zeck Id. by H. J. Carter” (Fig. <xref ref-type="fig" rid="F3">15A</xref>). The specimen was subsequently given a holotype label by an unknown person, i.e., it was not written in the same hand as the determination label by Carter and appears much newer. This specimen is here designated as the lectotype to fix the concept of <italic><tp:taxon-name><tp:taxon-name-part taxon-name-part-type="genus" reg="Hydora">Hydora</tp:taxon-name-part><tp:taxon-name-part taxon-name-part-type="species" reg="laticeps">laticeps</tp:taxon-name-part></tp:taxon-name></italic> (Carter &amp; Zeck). The second specimen (Fig. <xref ref-type="fig" rid="F5">17</xref>) was obtained from the late E. H. Zeck in 1971, lacks an original determination label, and likewise bears a newer paratype label; it is designated a paralectotype.</p><p>There are also two specimens housed at Australian National Insect Collection. One of them bears the surprising, original determination label “<tp:taxon-name><tp:taxon-name-part taxon-name-part-type="genus" reg="Stetholus">Stetholus</tp:taxon-name-part><tp:taxon-name-part taxon-name-part-type="species" reg="elongatus">elongatus</tp:taxon-name-part></tp:taxon-name> C &amp; Z Id. by H. J. Carter” and two printed paratype labels, one older and one newer (Fig. <xref ref-type="fig" rid="F5">19</xref>). Probably the identification predated the description of <italic><tp:taxon-name><tp:taxon-name-part taxon-name-part-type="genus" reg="Stetholus">S.</tp:taxon-name-part><tp:taxon-name-part taxon-name-part-type="species" reg="laticeps">laticeps</tp:taxon-name-part></tp:taxon-name></italic> by Carter and Zeck in 1932, however, Tallong was not among the localities cited in their 1929 description of <italic><tp:taxon-name><tp:taxon-name-part taxon-name-part-type="genus" reg="Stetholus">S.</tp:taxon-name-part><tp:taxon-name-part taxon-name-part-type="species" reg="elongatus">elongatus</tp:taxon-name-part></tp:taxon-name></italic> (<xref ref-type="bibr" rid="B6">Carter and Zeck 1929</xref>). The other specimen has an original determination label, “<tp:taxon-name><tp:taxon-name-part taxon-name-part-type="genus" reg="Stetholus">Stetholus</tp:taxon-name-part><tp:taxon-name-part taxon-name-part-type="species" reg="laticeps">laticeps</tp:taxon-name-part></tp:taxon-name> C &amp; Z Id. by H. J. Carter,” but has no paratype label (Fig. <xref ref-type="fig" rid="F5">18</xref>). These two specimens are likewise designated as paralectotypes. We were unable to examine the <named-content xmlns:xlink="http://www.w3.org/1999/xlink" content-type="dwc:institutional_code" xlink:type="simple">ANIC</named-content> specimens because they were on loan to another researcher, but we were provided with habitus images (Figs <xref ref-type="fig" rid="F5">18</xref>, <xref ref-type="fig" rid="F5">19</xref>) and measurements of body length for this article.</p><p>The location of the fifth specimen from the type series is unknown. <xref ref-type="bibr" rid="B17">Lambert et al. (2014)</xref> cited the <named-content xmlns:xlink="http://www.w3.org/1999/xlink" content-type="dwc:institutional_code" xlink:type="simple">SAMA</named-content> as a specimen depository for the species, but we have examined their material and found no specimens of <italic><tp:taxon-name><tp:taxon-name-part taxon-name-part-type="genus" reg="Hydora">H.</tp:taxon-name-part><tp:taxon-name-part taxon-name-part-type="species" reg="laticeps">laticeps</tp:taxon-name-part></tp:taxon-name></italic>, so this report was in error.</p></tp:treatment-sec><tp:treatment-sec sec-type="distribution" id="SECID0EBQBG"><title>Distribution.</title><p><italic><tp:taxon-name><tp:taxon-name-part taxon-name-part-type="genus" reg="Hydora">Hydora</tp:taxon-name-part><tp:taxon-name-part taxon-name-part-type="species" reg="laticeps">laticeps</tp:taxon-name-part></tp:taxon-name></italic> is known from only three localities in Australia: the Shoalhaven River near Tallong, New South Wales, the type locality; Lyneham, Australian Capital Territory; and Cann River, eastern Victoria (Fig. <xref ref-type="fig" rid="F1">2</xref>).</p></tp:treatment-sec><tp:treatment-sec sec-type="Associated byrrhoid taxa" id="SECID0EWQBG"><title>Associated byrrhoid taxa.</title><p><tp:taxon-name><tp:taxon-name-part taxon-name-part-type="family">Elmidae</tp:taxon-name-part></tp:taxon-name>: <tp:taxon-name><tp:taxon-name-part taxon-name-part-type="subfamily">Larainae</tp:taxon-name-part></tp:taxon-name>: <italic><tp:taxon-name><tp:taxon-name-part taxon-name-part-type="genus" reg="Stetholus">Stetholus</tp:taxon-name-part><tp:taxon-name-part taxon-name-part-type="species" reg="elongatus">elongatus</tp:taxon-name-part></tp:taxon-name></italic> (<named-content xmlns:xlink="http://www.w3.org/1999/xlink" content-type="dwc:institutional_code" xlink:type="simple">&gt;AM</named-content>, <named-content xmlns:xlink="http://www.w3.org/1999/xlink" content-type="dwc:institutional_code" xlink:type="simple">ANIC</named-content>, <named-content xmlns:xlink="http://www.w3.org/1999/xlink" content-type="dwc:institutional_code" xlink:type="simple">NMV</named-content>, <named-content xmlns:xlink="http://www.w3.org/1999/xlink" content-type="dwc:institutional_code" xlink:type="simple">SAMA</named-content>); <tp:taxon-name><tp:taxon-name-part taxon-name-part-type="subfamily">Elminae</tp:taxon-name-part></tp:taxon-name>: <italic><tp:taxon-name><tp:taxon-name-part taxon-name-part-type="genus" reg="Notriolus">Notriolus</tp:taxon-name-part></tp:taxon-name></italic> sp. (<named-content xmlns:xlink="http://www.w3.org/1999/xlink" content-type="dwc:institutional_code" xlink:type="simple">&gt;AM</named-content>).</p></tp:treatment-sec><tp:treatment-sec sec-type="comments" id="SECID0ERSBG"><title>Comments.</title><p><italic><tp:taxon-name><tp:taxon-name-part taxon-name-part-type="genus" reg="Hydora">Hydora</tp:taxon-name-part><tp:taxon-name-part taxon-name-part-type="species" reg="laticeps">laticeps</tp:taxon-name-part></tp:taxon-name></italic> was originally described in the genus <italic><tp:taxon-name><tp:taxon-name-part taxon-name-part-type="genus" reg="Stetholus">Stetholus</tp:taxon-name-part></tp:taxon-name></italic> by <xref ref-type="bibr" rid="B7">Carter and Zeck (1932)</xref>, and subsequently reassigned to <italic><tp:taxon-name><tp:taxon-name-part taxon-name-part-type="genus" reg="Hydora">Hydora</tp:taxon-name-part></tp:taxon-name></italic> by <xref ref-type="bibr" rid="B13">Hinton (1935)</xref>. Hinton stated that he studied only the description and figures, not actual specimens, and gave no specific reasons for the new combination.</p><p>In the diagnosis following their description, <xref ref-type="bibr" rid="B7">Carter and Zeck (1932</xref>: 203) noted that the prosternal process of <italic><tp:taxon-name><tp:taxon-name-part taxon-name-part-type="genus" reg="Stetholus">S.</tp:taxon-name-part><tp:taxon-name-part taxon-name-part-type="species" reg="laticeps">laticeps</tp:taxon-name-part></tp:taxon-name></italic> lacks a carina, in contrast to <italic><tp:taxon-name><tp:taxon-name-part taxon-name-part-type="genus" reg="Stetholus">Stetholus</tp:taxon-name-part><tp:taxon-name-part taxon-name-part-type="species" reg="elongatus">elongatus</tp:taxon-name-part></tp:taxon-name></italic> Carter &amp; Zeck (1929) which has a carina. The actual situation is less clear-cut. The surface of the apical 1/2-1/3 of the process is convex to varying degrees and may be somewhat granulate at the midline, resembling an indistinct carina. However, this is a poor diagnostic character because dense setation can make examination difficult.</p><p>When <xref ref-type="bibr" rid="B7">Carter and Zeck (1932)</xref> described <italic><tp:taxon-name><tp:taxon-name-part taxon-name-part-type="genus" reg="Stetholus">S.</tp:taxon-name-part><tp:taxon-name-part taxon-name-part-type="species" reg="laticeps">laticeps</tp:taxon-name-part></tp:taxon-name></italic> they made no mention that <italic><tp:taxon-name><tp:taxon-name-part taxon-name-part-type="genus" reg="Stetholus">S.</tp:taxon-name-part><tp:taxon-name-part taxon-name-part-type="species" reg="elongatus">elongatus</tp:taxon-name-part></tp:taxon-name></italic>, described by them in 1929, was present in the Upper Shoalhaven River as well. That <italic><tp:taxon-name><tp:taxon-name-part taxon-name-part-type="genus" reg="Stetholus">S.</tp:taxon-name-part><tp:taxon-name-part taxon-name-part-type="species" reg="elongatus">elongatus</tp:taxon-name-part></tp:taxon-name></italic> was collected with <italic><tp:taxon-name><tp:taxon-name-part taxon-name-part-type="genus" reg="Hydora">H.</tp:taxon-name-part><tp:taxon-name-part taxon-name-part-type="species" reg="laticeps">laticeps</tp:taxon-name-part></tp:taxon-name></italic> at the type locality is evidenced by museum specimens with locality labels identical to those of <italic><tp:taxon-name><tp:taxon-name-part taxon-name-part-type="genus" reg="Hydora">H.</tp:taxon-name-part><tp:taxon-name-part taxon-name-part-type="species" reg="laticeps">laticeps</tp:taxon-name-part></tp:taxon-name></italic>: “Tallong N.S.W. FH Taylor.” This raised the question as to whether the missing specimen of <italic><tp:taxon-name><tp:taxon-name-part taxon-name-part-type="genus" reg="Hydora">H.</tp:taxon-name-part><tp:taxon-name-part taxon-name-part-type="species" reg="laticeps">laticeps</tp:taxon-name-part></tp:taxon-name></italic> might bear a <italic><tp:taxon-name><tp:taxon-name-part taxon-name-part-type="genus" reg="Stetholus">S.</tp:taxon-name-part><tp:taxon-name-part taxon-name-part-type="species" reg="elongatus">elongatus</tp:taxon-name-part></tp:taxon-name></italic> label, as does one of the <named-content xmlns:xlink="http://www.w3.org/1999/xlink" content-type="dwc:institutional_code" xlink:type="simple">ANIC</named-content> specimens, and thus has been overlooked. Unfortunately, examination of all known <italic><tp:taxon-name><tp:taxon-name-part taxon-name-part-type="genus" reg="Stetholus">S.</tp:taxon-name-part><tp:taxon-name-part taxon-name-part-type="species" reg="elongatus">elongatus</tp:taxon-name-part></tp:taxon-name></italic> specimens with collection labels as above (<named-content xmlns:xlink="http://www.w3.org/1999/xlink" content-type="dwc:institutional_code" xlink:type="simple">&gt;AM</named-content>, 3 specimens; <named-content xmlns:xlink="http://www.w3.org/1999/xlink" content-type="dwc:institutional_code" xlink:type="simple">ANIC</named-content>, 3; <named-content xmlns:xlink="http://www.w3.org/1999/xlink" content-type="dwc:institutional_code" xlink:type="simple">NMV</named-content>, 2; <named-content xmlns:xlink="http://www.w3.org/1999/xlink" content-type="dwc:institutional_code" xlink:type="simple">SAMA</named-content>, 4) revealed no misidentifications.</p><p>Until now, <italic><tp:taxon-name><tp:taxon-name-part taxon-name-part-type="genus" reg="Hydora">Hydora</tp:taxon-name-part><tp:taxon-name-part taxon-name-part-type="species" reg="laticeps">laticeps</tp:taxon-name-part></tp:taxon-name></italic> has been known only from its type locality, the Upper Shoalhaven River near Tallong, New South Wales, Australia. In the 90+ years since the type series was collected, deliberate attempts to re-collect it have been unsuccessful. Examination of unidentified museum specimens for this project resulted in the discovery of four additional specimens from two new localities, all of which were collected at light. The four type specimens available are all males, the Lyneham specimens are male and female, and the Cann River specimens are both female. In the absence of males, the latter two specimens are assumed to be <italic><tp:taxon-name><tp:taxon-name-part taxon-name-part-type="genus" reg="Hydora">H.</tp:taxon-name-part><tp:taxon-name-part taxon-name-part-type="species" reg="laticeps">laticeps</tp:taxon-name-part></tp:taxon-name></italic> due to external morphological similarities. The larva of the species is unknown.</p><p>As mentioned in the Variation section, is possible that not all of the specimens are conspecific because of mophological variation which is apparent even among those from the type series. However, there is not enough evidence at present to assign any to a species other than <italic><tp:taxon-name><tp:taxon-name-part taxon-name-part-type="genus" reg="Hydora">H.</tp:taxon-name-part><tp:taxon-name-part taxon-name-part-type="species" reg="laticeps">laticeps</tp:taxon-name-part></tp:taxon-name></italic>. DNA analysis would be helpful in this regard if fresh material could be obtained. A recent attempt to obtain DNA from a specimen in the type series failed due to its age (V. Sýkora, in litt.), and even the youngest of the specimens is at least 54 years old.</p></tp:treatment-sec><tp:treatment-sec><!--Section generated to contain objects referenced in tp:taxon-treatment.--><fig id="F1" position="float" orientation="portrait"><object-id xmlns:xlink="http://www.w3.org/1999/xlink" content-type="doi" xlink:type="simple">10.3897/zookeys.1073.71843.figures1-12</object-id><object-id xmlns:xlink="http://www.w3.org/1999/xlink" content-type="arpha" xlink:type="simple">7AF72FF3-C370-57D9-AE4A-0F18EA03E34E</object-id><label>Figures 1–12.</label><caption><p>Geographical distribution of species records <bold>1</bold><italic><tp:taxon-name><tp:taxon-name-part taxon-name-part-type="genus" reg="Australara">Australara</tp:taxon-name-part><tp:taxon-name-part taxon-name-part-type="species" reg="glaisteri">glaisteri</tp:taxon-name-part></tp:taxon-name></italic> gen. nov., sp. nov. <bold>2</bold><italic><tp:taxon-name><tp:taxon-name-part taxon-name-part-type="genus" reg="Hydora">Hydora</tp:taxon-name-part><tp:taxon-name-part taxon-name-part-type="species" reg="laticeps">laticeps</tp:taxon-name-part></tp:taxon-name></italic><bold>3</bold><italic><tp:taxon-name><tp:taxon-name-part taxon-name-part-type="genus" reg="Ovolara">Ovolara</tp:taxon-name-part><tp:taxon-name-part taxon-name-part-type="species" reg="australis">australis</tp:taxon-name-part></tp:taxon-name></italic><bold>4</bold><italic><tp:taxon-name><tp:taxon-name-part taxon-name-part-type="genus" reg="Ovolara">Ovolara</tp:taxon-name-part><tp:taxon-name-part taxon-name-part-type="species" reg="lawrencei">lawrencei</tp:taxon-name-part></tp:taxon-name></italic> sp. nov. <bold>5</bold><italic><tp:taxon-name><tp:taxon-name-part taxon-name-part-type="genus" reg="Ovolara">Ovolara</tp:taxon-name-part><tp:taxon-name-part taxon-name-part-type="species" reg="leai">leai</tp:taxon-name-part></tp:taxon-name></italic><bold>6</bold><italic><tp:taxon-name><tp:taxon-name-part taxon-name-part-type="genus" reg="Ovolara">Ovolara</tp:taxon-name-part><tp:taxon-name-part taxon-name-part-type="species" reg="monteithi">monteithi</tp:taxon-name-part></tp:taxon-name></italic> sp. nov. <bold>7</bold><italic><tp:taxon-name><tp:taxon-name-part taxon-name-part-type="genus" reg="Potamophilinus">Potamophilinus</tp:taxon-name-part><tp:taxon-name-part taxon-name-part-type="species" reg="papuanus">papuanus</tp:taxon-name-part></tp:taxon-name></italic><bold>8</bold><italic><tp:taxon-name><tp:taxon-name-part taxon-name-part-type="genus" reg="Stetholus">Stetholus</tp:taxon-name-part><tp:taxon-name-part taxon-name-part-type="species" reg="carinatus">carinatus</tp:taxon-name-part></tp:taxon-name></italic> sp. nov. <bold>9</bold><italic><tp:taxon-name><tp:taxon-name-part taxon-name-part-type="genus" reg="Stetholus">Stetholus</tp:taxon-name-part><tp:taxon-name-part taxon-name-part-type="species" reg="elongatus">elongatus</tp:taxon-name-part></tp:taxon-name></italic><bold>10</bold><italic><tp:taxon-name><tp:taxon-name-part taxon-name-part-type="genus" reg="Stetholus">Stetholus</tp:taxon-name-part><tp:taxon-name-part taxon-name-part-type="species" reg="longipennis">longipennis</tp:taxon-name-part></tp:taxon-name></italic> sp. nov. <bold>11</bold><italic><tp:taxon-name><tp:taxon-name-part taxon-name-part-type="genus" reg="Stetholus">Stetholus</tp:taxon-name-part><tp:taxon-name-part taxon-name-part-type="species" reg="metatibialis">metatibialis</tp:taxon-name-part></tp:taxon-name></italic> sp. nov.<bold>12</bold><italic><tp:taxon-name><tp:taxon-name-part taxon-name-part-type="genus" reg="Stetholus">Stetholus</tp:taxon-name-part><tp:taxon-name-part taxon-name-part-type="species" reg="woronora">woronora</tp:taxon-name-part></tp:taxon-name></italic> sp. nov.</p></caption><graphic xmlns:xlink="http://www.w3.org/1999/xlink" xlink:href="zookeys-1073-055-g001.jpg" position="float" orientation="portrait" xlink:type="simple" id="oo_615728.jpg"><uri content-type="original_file" xlink:type="simple">https://binary.pensoft.net/fig/615728</uri></graphic></fig><fig id="F3" position="float" orientation="portrait"><object-id xmlns:xlink="http://www.w3.org/1999/xlink" content-type="doi" xlink:type="simple">10.3897/zookeys.1073.71843.figure15</object-id><object-id xmlns:xlink="http://www.w3.org/1999/xlink" content-type="arpha" xlink:type="simple">2618194B-2467-55AC-BE45-D0B362DE9175</object-id><label>Figure 15.</label><caption><p><italic><tp:taxon-name><tp:taxon-name-part taxon-name-part-type="genus" reg="Hydora">Hydora</tp:taxon-name-part><tp:taxon-name-part taxon-name-part-type="species" reg="laticeps">laticeps</tp:taxon-name-part></tp:taxon-name></italic>, lectotype male <bold>A</bold> specimen labels <bold>B</bold> dorsal habitus <bold>C</bold> ventral head and prosternum <bold>D</bold> lateral head and pronotum (photographs courtesy of the Australian Museum, Natalie Tees).</p></caption><graphic xmlns:xlink="http://www.w3.org/1999/xlink" xlink:href="zookeys-1073-055-g003.jpg" position="float" orientation="portrait" xlink:type="simple" id="oo_615730.jpg"><uri content-type="original_file" xlink:type="simple">https://binary.pensoft.net/fig/615730</uri></graphic></fig><fig id="F14" position="float" orientation="portrait"><object-id xmlns:xlink="http://www.w3.org/1999/xlink" content-type="doi" xlink:type="simple">10.3897/zookeys.1073.71843.figures34-35</object-id><object-id xmlns:xlink="http://www.w3.org/1999/xlink" content-type="arpha" xlink:type="simple">A7E73A01-D340-5F48-8251-DABB26F3589F</object-id><label>Figures 34, 35.</label><caption><p><italic><tp:taxon-name><tp:taxon-name-part taxon-name-part-type="genus" reg="Stetholus">Stetholus</tp:taxon-name-part><tp:taxon-name-part taxon-name-part-type="species" reg="carinatus">carinatus</tp:taxon-name-part></tp:taxon-name></italic> sp. nov., holotype male <bold>34</bold> habitus, 3.7 mm long <bold>A</bold> dorsal <bold>B</bold> ventral <bold>35</bold> male genitalia <bold>A</bold> dorsal view <bold>B</bold> lateral view <bold>C</bold> ventral view.</p></caption><graphic xmlns:xlink="http://www.w3.org/1999/xlink" xlink:href="zookeys-1073-055-g014.jpg" position="float" orientation="portrait" xlink:type="simple" id="oo_615741.jpg"><uri content-type="original_file" xlink:type="simple">https://binary.pensoft.net/fig/615741</uri></graphic></fig><fig id="F18" position="float" orientation="portrait"><object-id xmlns:xlink="http://www.w3.org/1999/xlink" content-type="doi" xlink:type="simple">10.3897/zookeys.1073.71843.figures41-42</object-id><object-id xmlns:xlink="http://www.w3.org/1999/xlink" content-type="arpha" xlink:type="simple">ADF1BEC3-29F1-53BE-9C87-97BFFD2A859B</object-id><label>Figures 41, 42.</label><caption><p><italic><tp:taxon-name><tp:taxon-name-part taxon-name-part-type="genus" reg="Stetholus">Stetholus</tp:taxon-name-part><tp:taxon-name-part taxon-name-part-type="species" reg="woronora">woronora</tp:taxon-name-part></tp:taxon-name></italic> sp. nov., holotype male <bold>41</bold> habitus, 5.2 mm long <bold>A</bold> dorsal <bold>B</bold> ventral <bold>42</bold> male genitalia <bold>A</bold> dorsal view <bold>B</bold> lateral view <bold>C</bold> ventral view.</p></caption><graphic xmlns:xlink="http://www.w3.org/1999/xlink" xlink:href="zookeys-1073-055-g018.jpg" position="float" orientation="portrait" xlink:type="simple" id="oo_615745.jpg"><uri content-type="original_file" xlink:type="simple">https://binary.pensoft.net/fig/615745</uri></graphic></fig><fig id="F2" position="float" orientation="portrait"><object-id xmlns:xlink="http://www.w3.org/1999/xlink" content-type="doi" xlink:type="simple">10.3897/zookeys.1073.71843.figures13-14</object-id><object-id xmlns:xlink="http://www.w3.org/1999/xlink" content-type="arpha" xlink:type="simple">54001A30-1DB6-5459-B005-1E7E87BB2FEE</object-id><label>Figures 13, 14.</label><caption><p><italic><tp:taxon-name><tp:taxon-name-part taxon-name-part-type="genus" reg="Australara">Australara</tp:taxon-name-part><tp:taxon-name-part taxon-name-part-type="species" reg="glaisteri">glaisteri</tp:taxon-name-part></tp:taxon-name></italic> gen. nov., sp. nov., male <bold>13</bold> habitus <bold>A</bold> dorsal <bold>B</bold> ventral (photographs courtesy of the Australian National Insect Collection, CSIRO, Zhenhua Liu) <bold>14</bold> male genitalia <bold>A</bold> dorsal view <bold>B</bold> lateral view <bold>C</bold> ventral view.</p></caption><graphic xmlns:xlink="http://www.w3.org/1999/xlink" xlink:href="zookeys-1073-055-g002.jpg" position="float" orientation="portrait" xlink:type="simple" id="oo_615729.jpg"><uri content-type="original_file" xlink:type="simple">https://binary.pensoft.net/fig/615729</uri></graphic></fig></tp:treatment-sec><ref-list><ref id="B4"><mixed-citation xmlns:xlink="http://www.w3.org/1999/xlink" xlink:type="simple"><person-group><name name-style="western"><surname>Calder</surname><given-names>AA</given-names></name></person-group> (<year>1992</year>) Illustrated keys and notes to the genera of adult Australian <tp:taxon-name><tp:taxon-name-part taxon-name-part-type="family">Elmidae</tp:taxon-name-part></tp:taxon-name>. Coleopteran Identification Workshop, Murray–Darling Freshwater Research Centre, Albury (New South Wales, Australia), February 1992. [Unpublished]</mixed-citation></ref><ref id="B7"><mixed-citation xmlns:xlink="http://www.w3.org/1999/xlink" xlink:type="simple"><person-group><name name-style="western"><surname>Carter</surname><given-names>HJ</given-names></name><name name-style="western"><surname>Zeck</surname><given-names>EH</given-names></name></person-group> (<year>1932</year>) <article-title>Four new species of <tp:taxon-name><tp:taxon-name-part taxon-name-part-type="family">Dryopidae</tp:taxon-name-part></tp:taxon-name>, together with notes on the family.</article-title><source>The Australian Zoologist</source><volume>7</volume>(<issue>3</issue>): <fpage>202</fpage>–<lpage>205</lpage>.</mixed-citation></ref><ref id="B6"><mixed-citation xmlns:xlink="http://www.w3.org/1999/xlink" xlink:type="simple"><person-group><name name-style="western"><surname>Carter</surname><given-names>HJ</given-names></name><name name-style="western"><surname>Zeck</surname><given-names>EH</given-names></name></person-group> (<year>1929</year>) <article-title>A monograph of the Australian <tp:taxon-name><tp:taxon-name-part taxon-name-part-type="family">Dryopidae</tp:taxon-name-part></tp:taxon-name>. Order-<tp:taxon-name><tp:taxon-name-part taxon-name-part-type="order">Coleoptera</tp:taxon-name-part></tp:taxon-name>.</article-title><source>The Australian Zoologist</source><volume>6</volume>(<issue>1</issue>): <fpage>179</fpage>–<lpage>190</lpage>.</mixed-citation></ref><ref id="B17"><mixed-citation xmlns:xlink="http://www.w3.org/1999/xlink" xlink:type="simple"><person-group><name name-style="western"><surname>Lambert</surname><given-names>P</given-names></name><name name-style="western"><surname>Maier</surname><given-names>CA</given-names></name><name name-style="western"><surname>Leschen</surname><given-names>RAB</given-names></name></person-group> (<year>2014</year>) <article-title>A new species and lectotype designations for New Zealand <italic><tp:taxon-name><tp:taxon-name-part taxon-name-part-type="genus">Hydora</tp:taxon-name-part></tp:taxon-name></italic> (<tp:taxon-name><tp:taxon-name-part taxon-name-part-type="family">Elmidae</tp:taxon-name-part></tp:taxon-name>: <tp:taxon-name><tp:taxon-name-part taxon-name-part-type="subfamily">Larainae</tp:taxon-name-part></tp:taxon-name>) with a world checklist.</article-title><source>New Zealand Entomologist</source><volume>2014</volume>: <fpage>1</fpage>–<lpage>20</lpage>. <ext-link xlink:type="simple" ext-link-type="doi" xlink:href="10.1080/00779962.2014.963910">https://doi.org/10.1080/00779962.2014.963910</ext-link></mixed-citation></ref><ref id="B13"><mixed-citation xmlns:xlink="http://www.w3.org/1999/xlink" xlink:type="simple"><person-group><name name-style="western"><surname>Hinton</surname><given-names>HE</given-names></name></person-group> (<year>1935</year>) <article-title>Notes on the <tp:taxon-name><tp:taxon-name-part taxon-name-part-type="superfamily">Dryopoidea</tp:taxon-name-part></tp:taxon-name> (Col.).</article-title><source>Stylops</source><volume>4</volume>: <fpage>169</fpage>–<lpage>179</lpage>. <ext-link xlink:type="simple" ext-link-type="doi" xlink:href="10.1111/j.1365-3113.1935.tb00660.x">https://doi.org/10.1111/j.1365-3113.1935.tb00660.x</ext-link></mixed-citation></ref></ref-list></tp:taxon-treatment>
