# Supplementary material for: A review of the Larainae of Australia with description of seven new species and the new genus Australara (Coleoptera, Byrrhoidea, Elmidae)
Source: Zookeys. 2021 Nov 29;1073:55–117. doi: 10.3897/zookeys.1073.71843 (PMC8648685; doi:10.3897/zookeys.1073.71843)
Supplement: XML Treatment for Ovolara [file zookeys.1073.71843-treatment5.xml]

<!DOCTYPE tp:taxon-treatment
  PUBLIC "-//TaxonX//DTD Taxonomic Treatment Publishing DTD v0 20100105//EN" "tax-treatment-NSO.dtd">
<tp:taxon-treatment xmlns:tp="http://www.plazi.org/taxpub"><tp:treatment-meta><kwd-group><label>Taxon classification</label><kwd>
                <named-content content-type="kingdom">Animalia</named-content>
              </kwd><kwd>
                <named-content content-type="order">Coleoptera</named-content>
              </kwd><kwd>
                <named-content content-type="family">Elmidae</named-content>
              </kwd></kwd-group><mixed-citation publication-type="journal"><person-group><name><surname>Barr</surname><given-names>Cheryl B.</given-names></name><name><surname>Shepard</surname><given-names>William D.</given-names></name></person-group><article-title>A review of the <tp:taxon-name><tp:taxon-name-part taxon-name-part-type="subfamily">Larainae</tp:taxon-name-part></tp:taxon-name> of Australia with description of seven new species and the new genus <italic><tp:taxon-name><tp:taxon-name-part taxon-name-part-type="genus" reg="Australara">Australara</tp:taxon-name-part></tp:taxon-name></italic> (<tp:taxon-name><tp:taxon-name-part taxon-name-part-type="order">Coleoptera</tp:taxon-name-part></tp:taxon-name>, <tp:taxon-name><tp:taxon-name-part taxon-name-part-type="superfamily">Byrrhoidea</tp:taxon-name-part></tp:taxon-name>, <tp:taxon-name><tp:taxon-name-part taxon-name-part-type="family">Elmidae</tp:taxon-name-part></tp:taxon-name>)</article-title><source>Zookeys</source><day>29</day><month>11</month><year>2021</year><volume>1073</volume><fpage>55</fpage><lpage>117</lpage><pub-id pub-id-type="doi">10.3897/zookeys.1073.71843</pub-id></mixed-citation></tp:treatment-meta><tp:nomenclature><label>Genus</label><tp:taxon-name>
              <object-id xmlns:xlink="http://www.w3.org/1999/xlink" content-type="arpha" xlink:type="simple">49EB0E99-8991-5E00-A96F-698E21D47A9B</object-id>
              <tp:taxon-name-part taxon-name-part-type="genus" reg="Ovolara">Ovolara</tp:taxon-name-part>
            </tp:taxon-name><tp:taxon-authority>Brown, 1981</tp:taxon-authority></tp:nomenclature><tp:treatment-sec sec-type="type species" id="SECID0ER1BG"><title>Type species.</title><p><italic><tp:taxon-name><tp:taxon-name-part taxon-name-part-type="genus" reg="Lutochrus">Lutochrus</tp:taxon-name-part><tp:taxon-name-part taxon-name-part-type="species" reg="australis">australis</tp:taxon-name-part></tp:taxon-name></italic> King, 1865.</p></tp:treatment-sec><tp:treatment-sec sec-type="diagnosis" id="SECID0EC2BG"><title>Diagnosis.</title><p>Body oval or elliptical; antennae clavate, either compact or elongate; pronotum with two short, basal, sublateral carinae; pronotal disc without a transverse impression; elytra striate-punctate, each elytron with or without an accessory basal stria between striae 1 and 2, apices rounded; prosternum with a chin piece, a shelf-like, anterior extension beneath the head; prosternal process broad, with or without a distinct median longitudinal carina; mesotibiae glabrous and shiny on the posterior surfaces; apices of hind tibiae not exceeding apices of elytra; tarsi each with tarsomere 5 as long as tarsomeres 1–4 combined; abdominal ventrites 1 and 2 combined shorter than 3–5 combined (Figs <xref ref-type="fig" rid="F8">23</xref>–<xref ref-type="fig" rid="F9">26</xref>, <xref ref-type="fig" rid="F11">28</xref>–<xref ref-type="fig" rid="F12">31</xref>).</p><fig id="F8" position="float" orientation="portrait"><object-id xmlns:xlink="http://www.w3.org/1999/xlink" content-type="doi" xlink:type="simple">10.3897/zookeys.1073.71843.figures23-24</object-id><object-id xmlns:xlink="http://www.w3.org/1999/xlink" content-type="arpha" xlink:type="simple">D1012FC1-6C5B-5CF4-B45A-2D23C008FBB5</object-id><label>Figures 23, 24.</label><caption><p><italic><tp:taxon-name><tp:taxon-name-part taxon-name-part-type="genus" reg="Ovolara">Ovolara</tp:taxon-name-part><tp:taxon-name-part taxon-name-part-type="species" reg="australis">australis</tp:taxon-name-part></tp:taxon-name></italic>, male <bold>23</bold> habitus, 4.1 mm long <bold>A</bold> dorsal <bold>B</bold> ventral <bold>24</bold> male genitalia <bold>A</bold> dorsal view <bold>B</bold> lateral view <bold>C</bold> ventral view.</p></caption><graphic xmlns:xlink="http://www.w3.org/1999/xlink" xlink:href="zookeys-1073-055-g008.jpg" position="float" orientation="portrait" xlink:type="simple" id="oo_615735.jpg"><uri content-type="original_file" xlink:type="simple">https://binary.pensoft.net/fig/615735</uri></graphic></fig><fig id="F9" position="float" orientation="portrait"><object-id xmlns:xlink="http://www.w3.org/1999/xlink" content-type="doi" xlink:type="simple">10.3897/zookeys.1073.71843.figures25-26</object-id><object-id xmlns:xlink="http://www.w3.org/1999/xlink" content-type="arpha" xlink:type="simple">74DA3F42-D14A-5FC9-B0D3-0B55E8408C6E</object-id><label>Figures 25, 26.</label><caption><p><italic><tp:taxon-name><tp:taxon-name-part taxon-name-part-type="genus" reg="Ovolara">Ovolara</tp:taxon-name-part><tp:taxon-name-part taxon-name-part-type="species" reg="lawrencei">lawrencei</tp:taxon-name-part></tp:taxon-name></italic> sp. nov., male <bold>25</bold> habitus, 3.0 mm long <bold>A</bold> dorsal <bold>B</bold> ventral <bold>26</bold> male genitalia <bold>A</bold> dorsal view <bold>B</bold> lateral view <bold>C</bold> ventral view.</p></caption><graphic xmlns:xlink="http://www.w3.org/1999/xlink" xlink:href="zookeys-1073-055-g009.jpg" position="float" orientation="portrait" xlink:type="simple" id="oo_615736.jpg"><uri content-type="original_file" xlink:type="simple">https://binary.pensoft.net/fig/615736</uri></graphic></fig></tp:treatment-sec><tp:treatment-sec sec-type="distribution" id="SECID0EE5BG"><title>Distribution.</title><p><italic><tp:taxon-name><tp:taxon-name-part taxon-name-part-type="genus" reg="Ovolara">Ovolara</tp:taxon-name-part></tp:taxon-name></italic> is endemic to Australia, with four species occurring in New South Wales and Queensland (Figs <xref ref-type="fig" rid="F1">3–6</xref>)</p></tp:treatment-sec><tp:treatment-sec sec-type="habitat" id="SECID0EV5BG"><title>Habitat and behavior.</title><p><italic><tp:taxon-name><tp:taxon-name-part taxon-name-part-type="genus" reg="Ovolara">Ovolara</tp:taxon-name-part></tp:taxon-name></italic> adults are most often associated with marginal or emergent stream vegetation and debris packs. Depending on the species, they may occur in areas of slow current (<italic><tp:taxon-name><tp:taxon-name-part taxon-name-part-type="genus" reg="Ovolara">O.</tp:taxon-name-part><tp:taxon-name-part taxon-name-part-type="species" reg="australis">australis</tp:taxon-name-part></tp:taxon-name></italic>) or in fast water and rapids (<italic><tp:taxon-name><tp:taxon-name-part taxon-name-part-type="genus" reg="Ovolara">O.</tp:taxon-name-part><tp:taxon-name-part taxon-name-part-type="species" reg="leai">leai</tp:taxon-name-part></tp:taxon-name></italic>). When captured or disturbed, <italic><tp:taxon-name><tp:taxon-name-part taxon-name-part-type="genus" reg="Ovolara">Ovolara</tp:taxon-name-part></tp:taxon-name></italic> does not take flight as quickly as many other laraines. Specimens of all species have been collected at lights.</p></tp:treatment-sec><tp:treatment-sec sec-type="comments" id="SECID0EAAAI"><title>Comment.</title><p><xref ref-type="bibr" rid="B15">King (1865)</xref> described the type species of the genus in <italic><tp:taxon-name><tp:taxon-name-part taxon-name-part-type="genus" reg="Lutochrus">Lutochrus</tp:taxon-name-part></tp:taxon-name></italic>, a misspelling of <italic><tp:taxon-name><tp:taxon-name-part taxon-name-part-type="genus" reg="Lutrochus">Lutrochus</tp:taxon-name-part></tp:taxon-name></italic> Erichson, 1847. <xref ref-type="bibr" rid="B3">Brown (1981)</xref> subsequently erected the genus <italic><tp:taxon-name><tp:taxon-name-part taxon-name-part-type="genus" reg="Ovolara">Ovolara</tp:taxon-name-part></tp:taxon-name></italic> to include the type species, <italic><tp:taxon-name><tp:taxon-name-part taxon-name-part-type="genus" reg="Lutrochus">Lutrochus</tp:taxon-name-part></tp:taxon-name></italic> [sic] <italic><tp:taxon-name><tp:taxon-name-part taxon-name-part-type="genus" reg="Lutrochus"/><tp:taxon-name-part taxon-name-part-type="species" reg="australis">australis</tp:taxon-name-part></tp:taxon-name></italic> as well as <italic><tp:taxon-name><tp:taxon-name-part taxon-name-part-type="genus" reg="Hydrethus">Hydrethus</tp:taxon-name-part><tp:taxon-name-part taxon-name-part-type="species" reg="leai">leai</tp:taxon-name-part></tp:taxon-name></italic> Carter, 1926 (<xref ref-type="bibr" rid="B3">Brown 1981</xref>). He believed the genus to be most closely related to <italic><tp:taxon-name><tp:taxon-name-part taxon-name-part-type="genus" reg="Hydora">Hydora</tp:taxon-name-part></tp:taxon-name></italic>. The larva was keyed and illustrated in <xref ref-type="bibr" rid="B11">Glaister (1999)</xref> at the generic level.</p><p>The external morphology of the species is very similar except for that of <italic><tp:taxon-name><tp:taxon-name-part taxon-name-part-type="genus" reg="Ovolara">O.</tp:taxon-name-part><tp:taxon-name-part taxon-name-part-type="species" reg="australis">australis</tp:taxon-name-part></tp:taxon-name></italic>. Comparison of the male genitalia is the best way to distinguish the species.</p></tp:treatment-sec><tp:treatment-sec><!--Section generated to contain objects referenced in tp:taxon-treatment.--><fig id="F11" position="float" orientation="portrait"><object-id xmlns:xlink="http://www.w3.org/1999/xlink" content-type="doi" xlink:type="simple">10.3897/zookeys.1073.71843.figures28-29</object-id><object-id xmlns:xlink="http://www.w3.org/1999/xlink" content-type="arpha" xlink:type="simple">1674E345-12FB-5877-A263-A829CF418B6C</object-id><label>Figures 28, 29.</label><caption><p><italic><tp:taxon-name><tp:taxon-name-part taxon-name-part-type="genus" reg="Ovolara">Ovolara</tp:taxon-name-part><tp:taxon-name-part taxon-name-part-type="species" reg="leai">leai</tp:taxon-name-part></tp:taxon-name></italic>, male <bold>28</bold> habitus, 3.4 mm long <bold>A</bold> dorsal <bold>B</bold> ventral <bold>29</bold> male genitalia <bold>A</bold> dorsal view <bold>B</bold> lateral view <bold>C</bold> ventral view.</p></caption><graphic xmlns:xlink="http://www.w3.org/1999/xlink" xlink:href="zookeys-1073-055-g011.jpg" position="float" orientation="portrait" xlink:type="simple" id="oo_615738.jpg"><uri content-type="original_file" xlink:type="simple">https://binary.pensoft.net/fig/615738</uri></graphic></fig><fig id="F12" position="float" orientation="portrait"><object-id xmlns:xlink="http://www.w3.org/1999/xlink" content-type="doi" xlink:type="simple">10.3897/zookeys.1073.71843.figures30-31</object-id><object-id xmlns:xlink="http://www.w3.org/1999/xlink" content-type="arpha" xlink:type="simple">87456146-454F-55BC-95E9-D0D5EB188365</object-id><label>Figures 30, 31.</label><caption><p><italic><tp:taxon-name><tp:taxon-name-part taxon-name-part-type="genus" reg="Ovolara">Ovolara</tp:taxon-name-part><tp:taxon-name-part taxon-name-part-type="species" reg="monteithi">monteithi</tp:taxon-name-part></tp:taxon-name></italic> sp. nov. <bold>30</bold> female habitus, 3.6 mm long <bold>A</bold> dorsal <bold>B</bold> ventral <bold>31</bold> male genitalia <bold>A</bold> dorsal view <bold>B</bold> lateral view <bold>C</bold> ventral view.</p></caption><graphic xmlns:xlink="http://www.w3.org/1999/xlink" xlink:href="zookeys-1073-055-g012.jpg" position="float" orientation="portrait" xlink:type="simple" id="oo_615739.jpg"><uri content-type="original_file" xlink:type="simple">https://binary.pensoft.net/fig/615739</uri></graphic></fig><fig id="F1" position="float" orientation="portrait"><object-id xmlns:xlink="http://www.w3.org/1999/xlink" content-type="doi" xlink:type="simple">10.3897/zookeys.1073.71843.figures1-12</object-id><object-id xmlns:xlink="http://www.w3.org/1999/xlink" content-type="arpha" xlink:type="simple">7AF72FF3-C370-57D9-AE4A-0F18EA03E34E</object-id><label>Figures 1–12.</label><caption><p>Geographical distribution of species records <bold>1</bold><italic><tp:taxon-name><tp:taxon-name-part taxon-name-part-type="genus" reg="Australara">Australara</tp:taxon-name-part><tp:taxon-name-part taxon-name-part-type="species" reg="glaisteri">glaisteri</tp:taxon-name-part></tp:taxon-name></italic> gen. nov., sp. nov. <bold>2</bold><italic><tp:taxon-name><tp:taxon-name-part taxon-name-part-type="genus" reg="Hydora">Hydora</tp:taxon-name-part><tp:taxon-name-part taxon-name-part-type="species" reg="laticeps">laticeps</tp:taxon-name-part></tp:taxon-name></italic><bold>3</bold><italic><tp:taxon-name><tp:taxon-name-part taxon-name-part-type="genus" reg="Ovolara">Ovolara</tp:taxon-name-part><tp:taxon-name-part taxon-name-part-type="species" reg="australis">australis</tp:taxon-name-part></tp:taxon-name></italic><bold>4</bold><italic><tp:taxon-name><tp:taxon-name-part taxon-name-part-type="genus" reg="Ovolara">Ovolara</tp:taxon-name-part><tp:taxon-name-part taxon-name-part-type="species" reg="lawrencei">lawrencei</tp:taxon-name-part></tp:taxon-name></italic> sp. nov. <bold>5</bold><italic><tp:taxon-name><tp:taxon-name-part taxon-name-part-type="genus" reg="Ovolara">Ovolara</tp:taxon-name-part><tp:taxon-name-part taxon-name-part-type="species" reg="leai">leai</tp:taxon-name-part></tp:taxon-name></italic><bold>6</bold><italic><tp:taxon-name><tp:taxon-name-part taxon-name-part-type="genus" reg="Ovolara">Ovolara</tp:taxon-name-part><tp:taxon-name-part taxon-name-part-type="species" reg="monteithi">monteithi</tp:taxon-name-part></tp:taxon-name></italic> sp. nov. <bold>7</bold><italic><tp:taxon-name><tp:taxon-name-part taxon-name-part-type="genus" reg="Potamophilinus">Potamophilinus</tp:taxon-name-part><tp:taxon-name-part taxon-name-part-type="species" reg="papuanus">papuanus</tp:taxon-name-part></tp:taxon-name></italic><bold>8</bold><italic><tp:taxon-name><tp:taxon-name-part taxon-name-part-type="genus" reg="Stetholus">Stetholus</tp:taxon-name-part><tp:taxon-name-part taxon-name-part-type="species" reg="carinatus">carinatus</tp:taxon-name-part></tp:taxon-name></italic> sp. nov. <bold>9</bold><italic><tp:taxon-name><tp:taxon-name-part taxon-name-part-type="genus" reg="Stetholus">Stetholus</tp:taxon-name-part><tp:taxon-name-part taxon-name-part-type="species" reg="elongatus">elongatus</tp:taxon-name-part></tp:taxon-name></italic><bold>10</bold><italic><tp:taxon-name><tp:taxon-name-part taxon-name-part-type="genus" reg="Stetholus">Stetholus</tp:taxon-name-part><tp:taxon-name-part taxon-name-part-type="species" reg="longipennis">longipennis</tp:taxon-name-part></tp:taxon-name></italic> sp. nov. <bold>11</bold><italic><tp:taxon-name><tp:taxon-name-part taxon-name-part-type="genus" reg="Stetholus">Stetholus</tp:taxon-name-part><tp:taxon-name-part taxon-name-part-type="species" reg="metatibialis">metatibialis</tp:taxon-name-part></tp:taxon-name></italic> sp. nov.<bold>12</bold><italic><tp:taxon-name><tp:taxon-name-part taxon-name-part-type="genus" reg="Stetholus">Stetholus</tp:taxon-name-part><tp:taxon-name-part taxon-name-part-type="species" reg="woronora">woronora</tp:taxon-name-part></tp:taxon-name></italic> sp. nov.</p></caption><graphic xmlns:xlink="http://www.w3.org/1999/xlink" xlink:href="zookeys-1073-055-g001.jpg" position="float" orientation="portrait" xlink:type="simple" id="oo_615728.jpg"><uri content-type="original_file" xlink:type="simple">https://binary.pensoft.net/fig/615728</uri></graphic></fig></tp:treatment-sec><ref-list><ref id="B15"><mixed-citation xmlns:xlink="http://www.w3.org/1999/xlink" xlink:type="simple"><person-group><name name-style="western"><surname>King</surname><given-names>RL</given-names></name></person-group> (<year>1865</year>) <article-title>Description of Australian species of Georyssides and Parnides.</article-title><source>The Transactions of the Entomological Society of New South Wales</source><volume>1</volume>: <fpage>158</fpage>–<lpage>161</lpage>.</mixed-citation></ref><ref id="B3"><mixed-citation xmlns:xlink="http://www.w3.org/1999/xlink" xlink:type="simple"><person-group><name name-style="western"><surname>Brown</surname><given-names>HP</given-names></name></person-group> (<year>1981</year>) <article-title>Key to the world genera of <tp:taxon-name><tp:taxon-name-part taxon-name-part-type="subfamily">Larinae</tp:taxon-name-part></tp:taxon-name> (<tp:taxon-name><tp:taxon-name-part taxon-name-part-type="order">Coleoptera</tp:taxon-name-part></tp:taxon-name>, <tp:taxon-name><tp:taxon-name-part taxon-name-part-type="superfamily">Dryopoidea</tp:taxon-name-part></tp:taxon-name>, <tp:taxon-name><tp:taxon-name-part taxon-name-part-type="family">Elmidae</tp:taxon-name-part></tp:taxon-name>), with descriptions of new genera from Hispaniola, Colombia, Australia, and New Guinea.</article-title><source>The Pan-Pacific Entomologist</source><volume>57</volume>(<issue>1</issue>): <fpage>76</fpage>–<lpage>104</lpage>.</mixed-citation></ref><ref id="B11"><mixed-citation xmlns:xlink="http://www.w3.org/1999/xlink" xlink:type="simple"><person-group><name name-style="western"><surname>Glaister</surname><given-names>A</given-names></name></person-group> (<year>1999</year>) <source>Guide to the Identification of Australian <tp:taxon-name><tp:taxon-name-part taxon-name-part-type="family">Elmidae</tp:taxon-name-part></tp:taxon-name> Larvae (<tp:taxon-name><tp:taxon-name-part taxon-name-part-type="class">Insecta</tp:taxon-name-part></tp:taxon-name>: <tp:taxon-name><tp:taxon-name-part taxon-name-part-type="order">Coleoptera</tp:taxon-name-part></tp:taxon-name>). Cooperative Research Centre for Freshwater Ecology Identification Guide No. 21.</source><publisher-name>Cooperative Research Centre for Freshwater Ecology</publisher-name>, <publisher-loc>Thurgoona, NSW</publisher-loc>, <size units="page">48 pp</size>.</mixed-citation></ref></ref-list></tp:taxon-treatment>
