# Supplementary material for: A review of the Larainae of Australia with description of seven new species and the new genus Australara (Coleoptera, Byrrhoidea, Elmidae)
Source: Zookeys. 2021 Nov 29;1073:55–117. doi: 10.3897/zookeys.1073.71843 (PMC8648685; doi:10.3897/zookeys.1073.71843)
Supplement: XML Treatment for Ovolara australis [file zookeys.1073.71843-treatment6.xml]

<!DOCTYPE tp:taxon-treatment
  PUBLIC "-//TaxonX//DTD Taxonomic Treatment Publishing DTD v0 20100105//EN" "tax-treatment-NSO.dtd">
<tp:taxon-treatment xmlns:tp="http://www.plazi.org/taxpub"><tp:treatment-meta><kwd-group><label>Taxon classification</label><kwd>
                <named-content content-type="kingdom">Animalia</named-content>
              </kwd><kwd>
                <named-content content-type="order">Coleoptera</named-content>
              </kwd><kwd>
                <named-content content-type="family">Elmidae</named-content>
              </kwd></kwd-group><mixed-citation publication-type="journal"><person-group><name><surname>Barr</surname><given-names>Cheryl B.</given-names></name><name><surname>Shepard</surname><given-names>William D.</given-names></name></person-group><article-title>A review of the <tp:taxon-name><tp:taxon-name-part taxon-name-part-type="subfamily">Larainae</tp:taxon-name-part></tp:taxon-name> of Australia with description of seven new species and the new genus <italic><tp:taxon-name><tp:taxon-name-part taxon-name-part-type="genus" reg="Australara">Australara</tp:taxon-name-part></tp:taxon-name></italic> (<tp:taxon-name><tp:taxon-name-part taxon-name-part-type="order">Coleoptera</tp:taxon-name-part></tp:taxon-name>, <tp:taxon-name><tp:taxon-name-part taxon-name-part-type="superfamily">Byrrhoidea</tp:taxon-name-part></tp:taxon-name>, <tp:taxon-name><tp:taxon-name-part taxon-name-part-type="family">Elmidae</tp:taxon-name-part></tp:taxon-name>)</article-title><source>Zookeys</source><day>29</day><month>11</month><year>2021</year><volume>1073</volume><fpage>55</fpage><lpage>117</lpage><pub-id pub-id-type="doi">10.3897/zookeys.1073.71843</pub-id></mixed-citation></tp:treatment-meta><tp:nomenclature><tp:taxon-name>
              <object-id xmlns:xlink="http://www.w3.org/1999/xlink" content-type="arpha" xlink:type="simple">09F7BB68-40E2-5478-99E4-CADEB38EAA93</object-id>
              <tp:taxon-name-part taxon-name-part-type="genus" reg="Ovolara">Ovolara</tp:taxon-name-part>
              <tp:taxon-name-part taxon-name-part-type="species" reg="australis">australis</tp:taxon-name-part>
            </tp:taxon-name><tp:taxon-authority>(King, 1865)</tp:taxon-authority><xref ref-type="fig" rid="F1">Figs 3</xref><xref ref-type="fig" rid="F8">, 23</xref><xref ref-type="fig" rid="F8">, 24</xref></tp:nomenclature><tp:treatment-sec sec-type="type locality" id="SECID0ELEAI"><title>Type locality.</title><p>Parramatta River; <named-content xmlns:xlink="http://www.w3.org/1999/xlink" content-type="dwc:verbatimCoordinates" xlink:type="simple"><named-content content-type="geo-json" specific-use="{&#34;type&#34;:&#34;Point&#34;,&#34;coordinates&#34;:[151.007600,-33.764400]}" id="NCID0EUEAI" xlink:type="simple">33.7644°S, 151.0076°E</named-content></named-content>; New South Wales, Australia (lectotype deposited in the Australian Museum, Sydney).</p></tp:treatment-sec><tp:treatment-sec sec-type="material" id="SECID0EZEAI"><title>Material examined</title><p><bold>(114). New South Wales.</bold> AUSTRALIA: <abbrev xmlns:xlink="http://www.w3.org/1999/xlink" xlink:title="New South Wales" id="ABBRID0EBFAI" xlink:type="simple">NSW</abbrev> / Jerrabattgulla Creek at / Ballalaba, E Capt. Flat / <named-content xmlns:xlink="http://www.w3.org/1999/xlink" content-type="dwc:verbatimCoordinates" xlink:type="simple"><named-content content-type="geo-json" specific-use="{&#34;type&#34;:&#34;Point&#34;,&#34;coordinates&#34;:[149.605278,-35.643333]}" id="NCID0EIFAI" xlink:type="simple">35°38'36"S,149°36'19"E</named-content></named-content> / 4-I-2001, coll. C. B. Barr (9 <abbrev xmlns:xlink="http://www.w3.org/1999/xlink" xlink:title="Essig Museum of Entomology, University of California" id="ABBRID0ENFAI" xlink:type="simple">EMEC</abbrev>); AUSTRALIA: <abbrev xmlns:xlink="http://www.w3.org/1999/xlink" xlink:title="New South Wales" id="ABBRID0ERFAI" xlink:type="simple">NSW</abbrev> / 6.4 km ENE of Guthega / 7 I 2001 438 ft / Piper’s Creek (WDS-A-1357 on reverse) // William D. / Shepard, leg. (2 <abbrev xmlns:xlink="http://www.w3.org/1999/xlink" xlink:title="Essig Museum of Entomology, University of California" id="ABBRID0EVFAI" xlink:type="simple">EMEC</abbrev>); AUSTRALIA: <abbrev xmlns:xlink="http://www.w3.org/1999/xlink" xlink:title="New South Wales" id="ABBRID0EZFAI" xlink:type="simple">NSW</abbrev> / 13 km E Braidwood / 3 I 2001 / Mongarlowe River (WDS-A-1345 on reverse) // William D. / Shepard, leg. (2 <abbrev xmlns:xlink="http://www.w3.org/1999/xlink" xlink:title="Essig Museum of Entomology, University of California" id="ABBRID0E4FAI" xlink:type="simple">EMEC</abbrev>); AUSTRALIA: <abbrev xmlns:xlink="http://www.w3.org/1999/xlink" xlink:title="New South Wales" id="ABBRID0EBGAI" xlink:type="simple">NSW</abbrev> / Deua Nat Park / 4 I 2001 453' / Black lights / <named-content xmlns:xlink="http://www.w3.org/1999/xlink" content-type="dwc:verbatimCoordinates" xlink:type="simple"><named-content content-type="geo-json" specific-use="{&#34;type&#34;:&#34;Point&#34;,&#34;coordinates&#34;:[149.914722,-35.750000]}" id="NCID0EIGAI" xlink:type="simple">S35°45'00" E149°54'53"</named-content></named-content> (WDS-A-1346 on reverse) // William D. / Shepard, leg. (2 <abbrev xmlns:xlink="http://www.w3.org/1999/xlink" xlink:title="Essig Museum of Entomology, University of California" id="ABBRID0ENGAI" xlink:type="simple">EMEC</abbrev>); same locality; Deua River (WDS-A-1348 on reverse) (1 <abbrev xmlns:xlink="http://www.w3.org/1999/xlink" xlink:title="Essig Museum of Entomology, University of California" id="ABBRID0ERGAI" xlink:type="simple">EMEC</abbrev>); Australia: N.S.W. / Paterson River Nr. / Lostock Nov. 9 /2001 G. Challet (14 <abbrev xmlns:xlink="http://www.w3.org/1999/xlink" xlink:title="Essig Museum of Entomology, University of California" id="ABBRID0E2GAI" xlink:type="simple">EMEC</abbrev>); AUSTRALIA: <abbrev xmlns:xlink="http://www.w3.org/1999/xlink" xlink:title="New South Wales" id="ABBRID0E6GAI" xlink:type="simple">NSW</abbrev> / Allyn River / 9 Nov 2001 / G. Challet, leg. (8 <abbrev xmlns:xlink="http://www.w3.org/1999/xlink" xlink:title="Essig Museum of Entomology, University of California" id="ABBRID0EDHAI" xlink:type="simple">EMEC</abbrev>); AUSTRALIA: N.S.W. / Tuross River nr. / Bodalla; Nov 3 / 2001; G. Challet (6 <abbrev xmlns:xlink="http://www.w3.org/1999/xlink" xlink:title="Essig Museum of Entomology, University of California" id="ABBRID0ENHAI" xlink:type="simple">EMEC</abbrev>); Mebbin St. For. / <abbrev xmlns:xlink="http://www.w3.org/1999/xlink" xlink:title="New South Wales" id="ABBRID0ERHAI" xlink:type="simple">NSW</abbrev> 18km W of / Uki 23-24 Nov. / 1982 J.Doyen (47 <named-content xmlns:xlink="http://www.w3.org/1999/xlink" content-type="dwc:institutional_code" xlink:type="simple">ANIC</named-content>, 2 <abbrev xmlns:xlink="http://www.w3.org/1999/xlink" xlink:title="Essig Museum of Entomology, University of California" id="ABBRID0EZHAI" xlink:type="simple">EMEC</abbrev>); AUSTRALIA: <abbrev xmlns:xlink="http://www.w3.org/1999/xlink" xlink:title="New South Wales" id="ABBRID0E4HAI" xlink:type="simple">NSW</abbrev>, 2km N Nana / Glen (<named-content xmlns:xlink="http://www.w3.org/1999/xlink" content-type="dwc:verbatimCoordinates" xlink:type="simple"><named-content content-type="geo-json" specific-use="{&#34;type&#34;:&#34;Point&#34;,&#34;coordinates&#34;:[153.393333,-30.100833]}" id="NCID0EEIAI" xlink:type="simple">30°6'3"S, 153°'23.6"E</named-content></named-content>), 11 / November 2006, coll. D. Britton // Weedy river bank / MV lamp, Britton 2006/052 // Australian Museum / K 579954 (1 <named-content xmlns:xlink="http://www.w3.org/1999/xlink" content-type="dwc:institutional_code" xlink:type="simple">&gt;AM</named-content>); same data as for preceding; Australian Museum / K 579955 (1 <named-content xmlns:xlink="http://www.w3.org/1999/xlink" content-type="dwc:institutional_code" xlink:type="simple">&gt;AM</named-content>); 15 km NE Kyogle / At black light / 20.xi.1984 / D.J.Scambler / Australian Museum / K 579974 (1 <named-content xmlns:xlink="http://www.w3.org/1999/xlink" content-type="dwc:institutional_code" xlink:type="simple">&gt;AM</named-content>); same data as for preceding; Australian Museum / K 579975 (1 <named-content xmlns:xlink="http://www.w3.org/1999/xlink" content-type="dwc:institutional_code" xlink:type="simple">&gt;AM</named-content>); Bruxner Park, Via / Coff’s Harbour, / 25.ii.1967. N.S.W. / G. Monteith (1 <named-content xmlns:xlink="http://www.w3.org/1999/xlink" content-type="dwc:institutional_code" xlink:type="simple">QM</named-content>); <abbrev xmlns:xlink="http://www.w3.org/1999/xlink" xlink:title="New South Wales" id="ABBRID0EDJAI" xlink:type="simple">NSW</abbrev>, Eccleston 4 km / N 27/11/95 C.Watts // <named-content xmlns:xlink="http://www.w3.org/1999/xlink" content-type="dwc:institutional_code" xlink:type="simple">SAMA</named-content> / 25-47747 (2 <named-content xmlns:xlink="http://www.w3.org/1999/xlink" content-type="dwc:institutional_code" xlink:type="simple">SAMA</named-content>); <abbrev xmlns:xlink="http://www.w3.org/1999/xlink" xlink:title="New South Wales" id="ABBRID0EPJAI" xlink:type="simple">NSW</abbrev>, Williams R. / nr Dungog 27/11/95 / C.Watts //<named-content xmlns:xlink="http://www.w3.org/1999/xlink" content-type="dwc:institutional_code" xlink:type="simple">SAMA</named-content> / 25-47748 (1 <named-content xmlns:xlink="http://www.w3.org/1999/xlink" content-type="dwc:institutional_code" xlink:type="simple">SAMA</named-content>). <bold>Queensland.</bold> Canungra Creek, / 4 ml. S. of Canungra, Qld / 25.XII.1974 / G. B. Monteith (9 <named-content xmlns:xlink="http://www.w3.org/1999/xlink" content-type="dwc:institutional_code" xlink:type="simple">QM</named-content>); Upper Canungra Creek, / via Canungra, S.E. Qld. / 2.i.1973 / I.Naumann (1 <named-content xmlns:xlink="http://www.w3.org/1999/xlink" content-type="dwc:institutional_code" xlink:type="simple">QM</named-content>); <abbrev xmlns:xlink="http://www.w3.org/1999/xlink" xlink:title="New South Wales" id="ABBRID0EFKAI" xlink:type="simple">NSW</abbrev> [<abbrev xmlns:xlink="http://www.w3.org/1999/xlink" xlink:title="Queensland" id="ABBRID0EJKAI" xlink:type="simple">QLD</abbrev>], Cedar Creek / Dayboro 10 km S / 23/11/95 C.Watts // <named-content xmlns:xlink="http://www.w3.org/1999/xlink" content-type="dwc:institutional_code" xlink:type="simple">SAMA</named-content> / 25-47737 (1 <named-content xmlns:xlink="http://www.w3.org/1999/xlink" content-type="dwc:institutional_code" xlink:type="simple">SAMA</named-content>); Condamine R. / Killarney / 6-11-32 / H Hacker (1 <named-content xmlns:xlink="http://www.w3.org/1999/xlink" content-type="dwc:institutional_code" xlink:type="simple">QM</named-content>); N. Pine R. / 23-[illegible]-32 H Hacker (1 <named-content xmlns:xlink="http://www.w3.org/1999/xlink" content-type="dwc:institutional_code" xlink:type="simple">QM</named-content>); Young’s X-ing / Petrie, Q. / 2.X.59 / I.C.Yeo / (1 <named-content xmlns:xlink="http://www.w3.org/1999/xlink" content-type="dwc:institutional_code" xlink:type="simple">QM</named-content>).</p></tp:treatment-sec><tp:treatment-sec sec-type="Differential diagnosis" id="SECID0EHLAI"><title>Differential diagnosis</title><p><bold>(n = 114).</bold><italic><tp:taxon-name><tp:taxon-name-part taxon-name-part-type="genus" reg="Ovolara">Ovolara</tp:taxon-name-part><tp:taxon-name-part taxon-name-part-type="species" reg="australis">australis</tp:taxon-name-part></tp:taxon-name></italic> (Figs <xref ref-type="fig" rid="F8">23</xref>, <xref ref-type="fig" rid="F8">24</xref>) can be distinguished from other species of <italic><tp:taxon-name><tp:taxon-name-part taxon-name-part-type="genus" reg="Ovolara">Ovolara</tp:taxon-name-part></tp:taxon-name></italic> by the following characters: Antennae ending in stout, moderately tight, ovoid clubs; pronotum distinctly sculptured, with a shallow, median, longitudinal sulcus at the anterior 2/3 and a broad, median, longitudinal costa at the posterior 1/3; each elytron with an accessory basal stria between striae 1 and 2; male genitalia unique. <italic><tp:taxon-name><tp:taxon-name-part taxon-name-part-type="genus" reg="Ovolara">Ovolara</tp:taxon-name-part><tp:taxon-name-part taxon-name-part-type="species" reg="lawrencei">lawrencei</tp:taxon-name-part></tp:taxon-name></italic> (Fig. <xref ref-type="fig" rid="F9">25</xref>), <italic><tp:taxon-name><tp:taxon-name-part taxon-name-part-type="genus" reg="Ovolara">O.</tp:taxon-name-part><tp:taxon-name-part taxon-name-part-type="species" reg="leai">leai</tp:taxon-name-part></tp:taxon-name></italic> (Fig. <xref ref-type="fig" rid="F11">28</xref>) and <italic><tp:taxon-name><tp:taxon-name-part taxon-name-part-type="genus" reg="Ovolara">O.</tp:taxon-name-part><tp:taxon-name-part taxon-name-part-type="species" reg="monteithi">monteithi</tp:taxon-name-part></tp:taxon-name></italic> (Fig. <xref ref-type="fig" rid="F12">30</xref>) have elongate antennal clubs and mostly unsculptured, smooth pronota without sulci or distinct costae; <italic><tp:taxon-name><tp:taxon-name-part taxon-name-part-type="genus" reg="Ovolara">O.</tp:taxon-name-part><tp:taxon-name-part taxon-name-part-type="species" reg="lawrencei">lawrencei</tp:taxon-name-part></tp:taxon-name></italic> lacks elytral accessory striae. The male genitalia of <italic><tp:taxon-name><tp:taxon-name-part taxon-name-part-type="genus" reg="Ovolara">O.</tp:taxon-name-part><tp:taxon-name-part taxon-name-part-type="species" reg="lawrencei">lawrencei</tp:taxon-name-part></tp:taxon-name></italic> (Fig. <xref ref-type="fig" rid="F9">26</xref>) are the most similar, but the penis of <italic><tp:taxon-name><tp:taxon-name-part taxon-name-part-type="genus" reg="Ovolara">O.</tp:taxon-name-part><tp:taxon-name-part taxon-name-part-type="species" reg="australis">australis</tp:taxon-name-part></tp:taxon-name></italic> (Fig. <xref ref-type="fig" rid="F8">24</xref>) is abruptly constricted at the apex with the adjacent paramere apices rounded, while that of <italic><tp:taxon-name><tp:taxon-name-part taxon-name-part-type="genus" reg="Ovolara">O.</tp:taxon-name-part><tp:taxon-name-part taxon-name-part-type="species" reg="lawrencei">lawrencei</tp:taxon-name-part></tp:taxon-name></italic> is tapered and narrow near the apical 1/3 and the paramere inner margins are linear and clasping.</p></tp:treatment-sec><tp:treatment-sec sec-type="variation" id="SECID0EKPAI"><title>Variation.</title><p>The only difference observed among individuals is the degree of pronotal sculpturing, especially the depth of the median longitudinal sulcus. Measured specimens vary in size from 3.3–4.2 mm long and 1.4–1.7 mm wide (n = 30). There is little size difference between males, 3.3–4.1 mm long, 1.4–1.7 mm wide (n = 19), and females, 3.4–4.2 mm long, 1.5–1.7 mm wide (n = 11), with individuals of both at the small and large ends of the size range.</p></tp:treatment-sec><tp:treatment-sec sec-type="distribution" id="SECID0EPPAI"><title>Distribution.</title><p><italic><tp:taxon-name><tp:taxon-name-part taxon-name-part-type="genus" reg="Ovolara">Ovolara</tp:taxon-name-part><tp:taxon-name-part taxon-name-part-type="species" reg="australis">australis</tp:taxon-name-part></tp:taxon-name></italic> occurs in New South Wales and south Queensland, Australia (Fig. <xref ref-type="fig" rid="F1">3</xref>).</p></tp:treatment-sec><tp:treatment-sec sec-type="habitat" id="SECID0EEQAI"><title>Habitat, behavior, and life history.</title><p>The authors found <italic><tp:taxon-name><tp:taxon-name-part taxon-name-part-type="genus" reg="Ovolara">O.</tp:taxon-name-part><tp:taxon-name-part taxon-name-part-type="species" reg="australis">australis</tp:taxon-name-part></tp:taxon-name></italic> adults to be numerous in blackwater streams beneath undercut clumps of emergent vegetation in areas of sluggish flow. The species also has been taken at black light by the authors and other collectors. One female specimen, collected in January, was dissected and found to have 20+ eggs in her abdomen, indicating that January is within the reproductive period of the species.</p></tp:treatment-sec><tp:treatment-sec sec-type="Associated byrrhoid taxa" id="SECID0EVQAI"><title>Associated byrrhoid taxa.</title><p><tp:taxon-name><tp:taxon-name-part taxon-name-part-type="family">Elmidae</tp:taxon-name-part></tp:taxon-name>: <tp:taxon-name><tp:taxon-name-part taxon-name-part-type="subfamily">Larainae</tp:taxon-name-part></tp:taxon-name>: <italic><tp:taxon-name><tp:taxon-name-part taxon-name-part-type="genus" reg="Stetholus">Stetholus</tp:taxon-name-part><tp:taxon-name-part taxon-name-part-type="species" reg="elongatus">elongatus</tp:taxon-name-part></tp:taxon-name></italic>; <tp:taxon-name><tp:taxon-name-part taxon-name-part-type="subfamily">Elminae</tp:taxon-name-part></tp:taxon-name>: <italic><tp:taxon-name><tp:taxon-name-part taxon-name-part-type="genus" reg="Austrolimnius">Austrolimnius</tp:taxon-name-part><tp:taxon-name-part taxon-name-part-type="species" reg="metasternalis">metasternalis</tp:taxon-name-part></tp:taxon-name></italic> Carter &amp; Zeck, <italic><tp:taxon-name><tp:taxon-name-part taxon-name-part-type="genus" reg="Austrolimnius">A.</tp:taxon-name-part></tp:taxon-name></italic> spp., <italic><tp:taxon-name><tp:taxon-name-part taxon-name-part-type="genus" reg="Coxelmis">Coxelmis</tp:taxon-name-part><tp:taxon-name-part taxon-name-part-type="species" reg="novemnotata">novemnotata</tp:taxon-name-part></tp:taxon-name></italic> (King), <italic><tp:taxon-name><tp:taxon-name-part taxon-name-part-type="genus" reg="Kingolus">Kingolus</tp:taxon-name-part><tp:taxon-name-part taxon-name-part-type="species" reg="aeratus">aeratus</tp:taxon-name-part></tp:taxon-name></italic> (Carter), <italic><tp:taxon-name><tp:taxon-name-part taxon-name-part-type="genus" reg="Kingolus">K.</tp:taxon-name-part><tp:taxon-name-part taxon-name-part-type="species" reg="quatuormaculatus">quatuormaculatus</tp:taxon-name-part></tp:taxon-name></italic> (King), <italic><tp:taxon-name><tp:taxon-name-part taxon-name-part-type="genus" reg="Kingolus">K.</tp:taxon-name-part><tp:taxon-name-part taxon-name-part-type="species" reg="metallicus">metallicus</tp:taxon-name-part></tp:taxon-name></italic> (King), <italic><tp:taxon-name><tp:taxon-name-part taxon-name-part-type="genus" reg="Kingolus">K.</tp:taxon-name-part><tp:taxon-name-part taxon-name-part-type="species" reg="tinctus">tinctus</tp:taxon-name-part></tp:taxon-name></italic> Carter &amp; Zeck, <italic><tp:taxon-name><tp:taxon-name-part taxon-name-part-type="genus" reg="Kingolus">K.</tp:taxon-name-part></tp:taxon-name></italic> spp., <italic><tp:taxon-name><tp:taxon-name-part taxon-name-part-type="genus" reg="Notriolus">Notriolus</tp:taxon-name-part><tp:taxon-name-part taxon-name-part-type="species" reg="maculatus">maculatus</tp:taxon-name-part></tp:taxon-name></italic> (Carter), <italic><tp:taxon-name><tp:taxon-name-part taxon-name-part-type="genus" reg="Notriolus">N.</tp:taxon-name-part><tp:taxon-name-part taxon-name-part-type="species" reg="minor">minor</tp:taxon-name-part></tp:taxon-name></italic> (Carter &amp; Zeck), <italic><tp:taxon-name><tp:taxon-name-part taxon-name-part-type="genus" reg="Notriolus">N.</tp:taxon-name-part><tp:taxon-name-part taxon-name-part-type="species" reg="quadriplagiatus">quadriplagiatus</tp:taxon-name-part></tp:taxon-name></italic> (Carter), <italic><tp:taxon-name><tp:taxon-name-part taxon-name-part-type="genus" reg="Notriolus">N.</tp:taxon-name-part><tp:taxon-name-part taxon-name-part-type="species" reg="setosus">setosus</tp:taxon-name-part></tp:taxon-name></italic> Carter &amp; Zeck, <italic><tp:taxon-name><tp:taxon-name-part taxon-name-part-type="genus" reg="Notriolus">N.</tp:taxon-name-part></tp:taxon-name></italic> spp., <italic><tp:taxon-name><tp:taxon-name-part taxon-name-part-type="genus" reg="Simsonia">Simsonia</tp:taxon-name-part><tp:taxon-name-part taxon-name-part-type="species" reg="tasmanica">tasmanica</tp:taxon-name-part></tp:taxon-name></italic> (Blackburn), <italic><tp:taxon-name><tp:taxon-name-part taxon-name-part-type="genus" reg="Simsonia">Simsonia</tp:taxon-name-part></tp:taxon-name></italic> spp. <tp:taxon-name><tp:taxon-name-part taxon-name-part-type="family">Psephenidae</tp:taxon-name-part></tp:taxon-name>: <italic><tp:taxon-name><tp:taxon-name-part taxon-name-part-type="genus" reg="Sclerocyphon">Sclerocyphon</tp:taxon-name-part><tp:taxon-name-part taxon-name-part-type="species" reg="striatus">striatus</tp:taxon-name-part></tp:taxon-name></italic> Lea.</p></tp:treatment-sec><tp:treatment-sec sec-type="comments" id="SECID0E1WAI"><title>Comments.</title><p><italic><tp:taxon-name><tp:taxon-name-part taxon-name-part-type="genus" reg="Ovolara">Ovolara</tp:taxon-name-part><tp:taxon-name-part taxon-name-part-type="species" reg="australis">australis</tp:taxon-name-part></tp:taxon-name></italic>, the type species of the genus, was originally described by <xref ref-type="bibr" rid="B15">King (1865)</xref> in <italic><tp:taxon-name><tp:taxon-name-part taxon-name-part-type="genus" reg="Lutochrus">Lutochrus</tp:taxon-name-part></tp:taxon-name></italic>, a misspelling of <italic><tp:taxon-name><tp:taxon-name-part taxon-name-part-type="genus" reg="Lutrochus">Lutrochus</tp:taxon-name-part></tp:taxon-name></italic> Erichson, 1847; it was moved to <italic><tp:taxon-name><tp:taxon-name-part taxon-name-part-type="genus" reg="Ovolara">Ovolara</tp:taxon-name-part></tp:taxon-name></italic> by <xref ref-type="bibr" rid="B3">Brown (1981)</xref>. The larva of this species has been reared to the adult by Glaister (A.Glaister, in litt.).</p></tp:treatment-sec><tp:treatment-sec><!--Section generated to contain objects referenced in tp:taxon-treatment.--><fig id="F1" position="float" orientation="portrait"><object-id xmlns:xlink="http://www.w3.org/1999/xlink" content-type="doi" xlink:type="simple">10.3897/zookeys.1073.71843.figures1-12</object-id><object-id xmlns:xlink="http://www.w3.org/1999/xlink" content-type="arpha" xlink:type="simple">7AF72FF3-C370-57D9-AE4A-0F18EA03E34E</object-id><label>Figures 1–12.</label><caption><p>Geographical distribution of species records <bold>1</bold><italic><tp:taxon-name><tp:taxon-name-part taxon-name-part-type="genus" reg="Australara">Australara</tp:taxon-name-part><tp:taxon-name-part taxon-name-part-type="species" reg="glaisteri">glaisteri</tp:taxon-name-part></tp:taxon-name></italic> gen. nov., sp. nov. <bold>2</bold><italic><tp:taxon-name><tp:taxon-name-part taxon-name-part-type="genus" reg="Hydora">Hydora</tp:taxon-name-part><tp:taxon-name-part taxon-name-part-type="species" reg="laticeps">laticeps</tp:taxon-name-part></tp:taxon-name></italic><bold>3</bold><italic><tp:taxon-name><tp:taxon-name-part taxon-name-part-type="genus" reg="Ovolara">Ovolara</tp:taxon-name-part><tp:taxon-name-part taxon-name-part-type="species" reg="australis">australis</tp:taxon-name-part></tp:taxon-name></italic><bold>4</bold><italic><tp:taxon-name><tp:taxon-name-part taxon-name-part-type="genus" reg="Ovolara">Ovolara</tp:taxon-name-part><tp:taxon-name-part taxon-name-part-type="species" reg="lawrencei">lawrencei</tp:taxon-name-part></tp:taxon-name></italic> sp. nov. <bold>5</bold><italic><tp:taxon-name><tp:taxon-name-part taxon-name-part-type="genus" reg="Ovolara">Ovolara</tp:taxon-name-part><tp:taxon-name-part taxon-name-part-type="species" reg="leai">leai</tp:taxon-name-part></tp:taxon-name></italic><bold>6</bold><italic><tp:taxon-name><tp:taxon-name-part taxon-name-part-type="genus" reg="Ovolara">Ovolara</tp:taxon-name-part><tp:taxon-name-part taxon-name-part-type="species" reg="monteithi">monteithi</tp:taxon-name-part></tp:taxon-name></italic> sp. nov. <bold>7</bold><italic><tp:taxon-name><tp:taxon-name-part taxon-name-part-type="genus" reg="Potamophilinus">Potamophilinus</tp:taxon-name-part><tp:taxon-name-part taxon-name-part-type="species" reg="papuanus">papuanus</tp:taxon-name-part></tp:taxon-name></italic><bold>8</bold><italic><tp:taxon-name><tp:taxon-name-part taxon-name-part-type="genus" reg="Stetholus">Stetholus</tp:taxon-name-part><tp:taxon-name-part taxon-name-part-type="species" reg="carinatus">carinatus</tp:taxon-name-part></tp:taxon-name></italic> sp. nov. <bold>9</bold><italic><tp:taxon-name><tp:taxon-name-part taxon-name-part-type="genus" reg="Stetholus">Stetholus</tp:taxon-name-part><tp:taxon-name-part taxon-name-part-type="species" reg="elongatus">elongatus</tp:taxon-name-part></tp:taxon-name></italic><bold>10</bold><italic><tp:taxon-name><tp:taxon-name-part taxon-name-part-type="genus" reg="Stetholus">Stetholus</tp:taxon-name-part><tp:taxon-name-part taxon-name-part-type="species" reg="longipennis">longipennis</tp:taxon-name-part></tp:taxon-name></italic> sp. nov. <bold>11</bold><italic><tp:taxon-name><tp:taxon-name-part taxon-name-part-type="genus" reg="Stetholus">Stetholus</tp:taxon-name-part><tp:taxon-name-part taxon-name-part-type="species" reg="metatibialis">metatibialis</tp:taxon-name-part></tp:taxon-name></italic> sp. nov.<bold>12</bold><italic><tp:taxon-name><tp:taxon-name-part taxon-name-part-type="genus" reg="Stetholus">Stetholus</tp:taxon-name-part><tp:taxon-name-part taxon-name-part-type="species" reg="woronora">woronora</tp:taxon-name-part></tp:taxon-name></italic> sp. nov.</p></caption><graphic xmlns:xlink="http://www.w3.org/1999/xlink" xlink:href="zookeys-1073-055-g001.jpg" position="float" orientation="portrait" xlink:type="simple" id="oo_615728.jpg"><uri content-type="original_file" xlink:type="simple">https://binary.pensoft.net/fig/615728</uri></graphic></fig><fig id="F8" position="float" orientation="portrait"><object-id xmlns:xlink="http://www.w3.org/1999/xlink" content-type="doi" xlink:type="simple">10.3897/zookeys.1073.71843.figures23-24</object-id><object-id xmlns:xlink="http://www.w3.org/1999/xlink" content-type="arpha" xlink:type="simple">D1012FC1-6C5B-5CF4-B45A-2D23C008FBB5</object-id><label>Figures 23, 24.</label><caption><p><italic><tp:taxon-name><tp:taxon-name-part taxon-name-part-type="genus" reg="Ovolara">Ovolara</tp:taxon-name-part><tp:taxon-name-part taxon-name-part-type="species" reg="australis">australis</tp:taxon-name-part></tp:taxon-name></italic>, male <bold>23</bold> habitus, 4.1 mm long <bold>A</bold> dorsal <bold>B</bold> ventral <bold>24</bold> male genitalia <bold>A</bold> dorsal view <bold>B</bold> lateral view <bold>C</bold> ventral view.</p></caption><graphic xmlns:xlink="http://www.w3.org/1999/xlink" xlink:href="zookeys-1073-055-g008.jpg" position="float" orientation="portrait" xlink:type="simple" id="oo_615735.jpg"><uri content-type="original_file" xlink:type="simple">https://binary.pensoft.net/fig/615735</uri></graphic></fig><fig id="F9" position="float" orientation="portrait"><object-id xmlns:xlink="http://www.w3.org/1999/xlink" content-type="doi" xlink:type="simple">10.3897/zookeys.1073.71843.figures25-26</object-id><object-id xmlns:xlink="http://www.w3.org/1999/xlink" content-type="arpha" xlink:type="simple">74DA3F42-D14A-5FC9-B0D3-0B55E8408C6E</object-id><label>Figures 25, 26.</label><caption><p><italic><tp:taxon-name><tp:taxon-name-part taxon-name-part-type="genus" reg="Ovolara">Ovolara</tp:taxon-name-part><tp:taxon-name-part taxon-name-part-type="species" reg="lawrencei">lawrencei</tp:taxon-name-part></tp:taxon-name></italic> sp. nov., male <bold>25</bold> habitus, 3.0 mm long <bold>A</bold> dorsal <bold>B</bold> ventral <bold>26</bold> male genitalia <bold>A</bold> dorsal view <bold>B</bold> lateral view <bold>C</bold> ventral view.</p></caption><graphic xmlns:xlink="http://www.w3.org/1999/xlink" xlink:href="zookeys-1073-055-g009.jpg" position="float" orientation="portrait" xlink:type="simple" id="oo_615736.jpg"><uri content-type="original_file" xlink:type="simple">https://binary.pensoft.net/fig/615736</uri></graphic></fig><fig id="F11" position="float" orientation="portrait"><object-id xmlns:xlink="http://www.w3.org/1999/xlink" content-type="doi" xlink:type="simple">10.3897/zookeys.1073.71843.figures28-29</object-id><object-id xmlns:xlink="http://www.w3.org/1999/xlink" content-type="arpha" xlink:type="simple">1674E345-12FB-5877-A263-A829CF418B6C</object-id><label>Figures 28, 29.</label><caption><p><italic><tp:taxon-name><tp:taxon-name-part taxon-name-part-type="genus" reg="Ovolara">Ovolara</tp:taxon-name-part><tp:taxon-name-part taxon-name-part-type="species" reg="leai">leai</tp:taxon-name-part></tp:taxon-name></italic>, male <bold>28</bold> habitus, 3.4 mm long <bold>A</bold> dorsal <bold>B</bold> ventral <bold>29</bold> male genitalia <bold>A</bold> dorsal view <bold>B</bold> lateral view <bold>C</bold> ventral view.</p></caption><graphic xmlns:xlink="http://www.w3.org/1999/xlink" xlink:href="zookeys-1073-055-g011.jpg" position="float" orientation="portrait" xlink:type="simple" id="oo_615738.jpg"><uri content-type="original_file" xlink:type="simple">https://binary.pensoft.net/fig/615738</uri></graphic></fig><fig id="F12" position="float" orientation="portrait"><object-id xmlns:xlink="http://www.w3.org/1999/xlink" content-type="doi" xlink:type="simple">10.3897/zookeys.1073.71843.figures30-31</object-id><object-id xmlns:xlink="http://www.w3.org/1999/xlink" content-type="arpha" xlink:type="simple">87456146-454F-55BC-95E9-D0D5EB188365</object-id><label>Figures 30, 31.</label><caption><p><italic><tp:taxon-name><tp:taxon-name-part taxon-name-part-type="genus" reg="Ovolara">Ovolara</tp:taxon-name-part><tp:taxon-name-part taxon-name-part-type="species" reg="monteithi">monteithi</tp:taxon-name-part></tp:taxon-name></italic> sp. nov. <bold>30</bold> female habitus, 3.6 mm long <bold>A</bold> dorsal <bold>B</bold> ventral <bold>31</bold> male genitalia <bold>A</bold> dorsal view <bold>B</bold> lateral view <bold>C</bold> ventral view.</p></caption><graphic xmlns:xlink="http://www.w3.org/1999/xlink" xlink:href="zookeys-1073-055-g012.jpg" position="float" orientation="portrait" xlink:type="simple" id="oo_615739.jpg"><uri content-type="original_file" xlink:type="simple">https://binary.pensoft.net/fig/615739</uri></graphic></fig></tp:treatment-sec><ref-list><ref id="B15"><mixed-citation xmlns:xlink="http://www.w3.org/1999/xlink" xlink:type="simple"><person-group><name name-style="western"><surname>King</surname><given-names>RL</given-names></name></person-group> (<year>1865</year>) <article-title>Description of Australian species of Georyssides and Parnides.</article-title><source>The Transactions of the Entomological Society of New South Wales</source><volume>1</volume>: <fpage>158</fpage>–<lpage>161</lpage>.</mixed-citation></ref><ref id="B3"><mixed-citation xmlns:xlink="http://www.w3.org/1999/xlink" xlink:type="simple"><person-group><name name-style="western"><surname>Brown</surname><given-names>HP</given-names></name></person-group> (<year>1981</year>) <article-title>Key to the world genera of <tp:taxon-name><tp:taxon-name-part taxon-name-part-type="subfamily">Larinae</tp:taxon-name-part></tp:taxon-name> (<tp:taxon-name><tp:taxon-name-part taxon-name-part-type="order">Coleoptera</tp:taxon-name-part></tp:taxon-name>, <tp:taxon-name><tp:taxon-name-part taxon-name-part-type="superfamily">Dryopoidea</tp:taxon-name-part></tp:taxon-name>, <tp:taxon-name><tp:taxon-name-part taxon-name-part-type="family">Elmidae</tp:taxon-name-part></tp:taxon-name>), with descriptions of new genera from Hispaniola, Colombia, Australia, and New Guinea.</article-title><source>The Pan-Pacific Entomologist</source><volume>57</volume>(<issue>1</issue>): <fpage>76</fpage>–<lpage>104</lpage>.</mixed-citation></ref></ref-list></tp:taxon-treatment>
