# Supplementary material for: A review of the Larainae of Australia with description of seven new species and the new genus Australara (Coleoptera, Byrrhoidea, Elmidae)
Source: Zookeys. 2021 Nov 29;1073:55–117. doi: 10.3897/zookeys.1073.71843 (PMC8648685; doi:10.3897/zookeys.1073.71843)
Supplement: XML Treatment for Ovolara lawrencei [file zookeys.1073.71843-treatment7.xml]

<!DOCTYPE tp:taxon-treatment
  PUBLIC "-//TaxonX//DTD Taxonomic Treatment Publishing DTD v0 20100105//EN" "tax-treatment-NSO.dtd">
<tp:taxon-treatment xmlns:tp="http://www.plazi.org/taxpub"><tp:treatment-meta><kwd-group><label>Taxon classification</label><kwd>
                <named-content content-type="kingdom">Animalia</named-content>
              </kwd><kwd>
                <named-content content-type="order">Coleoptera</named-content>
              </kwd><kwd>
                <named-content content-type="family">Elmidae</named-content>
              </kwd></kwd-group><mixed-citation publication-type="journal"><person-group><name><surname>Barr</surname><given-names>Cheryl B.</given-names></name><name><surname>Shepard</surname><given-names>William D.</given-names></name></person-group><article-title>A review of the <tp:taxon-name><tp:taxon-name-part taxon-name-part-type="subfamily">Larainae</tp:taxon-name-part></tp:taxon-name> of Australia with description of seven new species and the new genus <italic><tp:taxon-name><tp:taxon-name-part taxon-name-part-type="genus" reg="Australara">Australara</tp:taxon-name-part></tp:taxon-name></italic> (<tp:taxon-name><tp:taxon-name-part taxon-name-part-type="order">Coleoptera</tp:taxon-name-part></tp:taxon-name>, <tp:taxon-name><tp:taxon-name-part taxon-name-part-type="superfamily">Byrrhoidea</tp:taxon-name-part></tp:taxon-name>, <tp:taxon-name><tp:taxon-name-part taxon-name-part-type="family">Elmidae</tp:taxon-name-part></tp:taxon-name>)</article-title><source>Zookeys</source><day>29</day><month>11</month><year>2021</year><volume>1073</volume><fpage>55</fpage><lpage>117</lpage><pub-id pub-id-type="doi">10.3897/zookeys.1073.71843</pub-id></mixed-citation></tp:treatment-meta><tp:nomenclature><tp:taxon-name>
              <object-id xmlns:xlink="http://www.w3.org/1999/xlink" content-type="arpha" xlink:type="simple">8726F990-CBCD-5358-8718-D8AB6BDCA177</object-id>
              <tp:taxon-name-part taxon-name-part-type="genus" reg="Ovolara">Ovolara</tp:taxon-name-part>
              <tp:taxon-name-part taxon-name-part-type="species" reg="lawrencei">lawrencei</tp:taxon-name-part>
              <object-id xmlns:xlink="http://www.w3.org/1999/xlink" content-type="zoobank" xlink:type="simple">http://zoobank.org/6631CC2C-FA3D-4053-A72A-9ED64B97B80A</object-id>
            </tp:taxon-name><tp:taxon-status xmlns:xlink="http://www.w3.org/1999/xlink" xlink:type="simple">sp. nov.</tp:taxon-status><xref ref-type="fig" rid="F1">Figs 4</xref><xref ref-type="fig" rid="F9">, 25–26</xref><xref ref-type="fig" rid="F10">, 27</xref></tp:nomenclature><tp:treatment-sec sec-type="type locality" id="SECID0EC1AI"><title>Type locality.</title><p>Emerald Creek east of Mareeba; <named-content xmlns:xlink="http://www.w3.org/1999/xlink" content-type="dwc:verbatimCoordinates" xlink:type="simple"><named-content content-type="geo-json" specific-use="{&#34;type&#34;:&#34;Point&#34;,&#34;coordinates&#34;:[145.474000,-16.985100]}" id="NCID0EL1AI" xlink:type="simple">16.9851°S, 145.4740°E</named-content></named-content>; north Queensland, Australia (Fig. <xref ref-type="fig" rid="F10">27</xref>).</p><fig id="F10" position="float" orientation="portrait"><object-id xmlns:xlink="http://www.w3.org/1999/xlink" content-type="doi" xlink:type="simple">10.3897/zookeys.1073.71843.figure27</object-id><object-id xmlns:xlink="http://www.w3.org/1999/xlink" content-type="arpha" xlink:type="simple">519EFCAD-76BF-50C1-8198-B6326DACE9FD</object-id><label>Figure 27.</label><caption><p><italic><tp:taxon-name><tp:taxon-name-part taxon-name-part-type="genus" reg="Ovolara">Ovolara</tp:taxon-name-part><tp:taxon-name-part taxon-name-part-type="species" reg="lawrencei">lawrencei</tp:taxon-name-part></tp:taxon-name></italic> sp. nov., type locality, and <italic><tp:taxon-name><tp:taxon-name-part taxon-name-part-type="genus" reg="Stetholus">Stetholus</tp:taxon-name-part><tp:taxon-name-part taxon-name-part-type="species" reg="longipennis">longipennis</tp:taxon-name-part></tp:taxon-name></italic> sp. nov., collection locality: Emerald Creek, east of Mareeba, <abbrev xmlns:xlink="http://www.w3.org/1999/xlink" xlink:title="Queensland" id="ABBRID0ES2AI" xlink:type="simple">QLD</abbrev>, Australia (photograph courtesy of David Rentz, James Cook University, Smithfield, <abbrev xmlns:xlink="http://www.w3.org/1999/xlink" xlink:title="Queensland" id="ABBRID0EW2AI" xlink:type="simple">QLD</abbrev>).</p></caption><graphic xmlns:xlink="http://www.w3.org/1999/xlink" xlink:href="zookeys-1073-055-g010.jpg" position="float" orientation="portrait" xlink:type="simple" id="oo_615737.jpg"><uri content-type="original_file" xlink:type="simple">https://binary.pensoft.net/fig/615737</uri></graphic></fig></tp:treatment-sec><tp:treatment-sec sec-type="type material" id="SECID0E62AI"><title>Type material.</title><p><bold><italic>Holotype</italic> male</bold>. “AUSTRALIA: no. <abbrev xmlns:xlink="http://www.w3.org/1999/xlink" xlink:title="Queensland" id="ABBRID0EK3AI" xlink:type="simple">QLD</abbrev> / Emerald Creek at Hwy. 1 / E of Mareeba / <named-content xmlns:xlink="http://www.w3.org/1999/xlink" content-type="dwc:verbatimCoordinates" xlink:type="simple"><named-content content-type="geo-json" specific-use="{&#34;type&#34;:&#34;Point&#34;,&#34;coordinates&#34;:[145.472500,-16.986667]}" id="NCID0ER3AI" xlink:type="simple">16°59’12”S, 145°28’21”E</named-content></named-content> / 17-I-2001, coll. C.B. Barr // HOLOTYPE / <tp:taxon-name><tp:taxon-name-part taxon-name-part-type="genus" reg="Ovolara">Ovolara</tp:taxon-name-part></tp:taxon-name> / <tp:taxon-name><tp:taxon-name-part taxon-name-part-type="genus" reg="Ovolara"/><tp:taxon-name-part taxon-name-part-type="species" reg="lawrencei">lawrencei</tp:taxon-name-part></tp:taxon-name> / Barr &amp; Shepard” [red label, handwritten]. Dry pinned. Deposited in the Australian National Insect Collection, Canberra; <named-content xmlns:xlink="http://www.w3.org/1999/xlink" content-type="dwc:institutional_code" xlink:type="simple">ANIC</named-content> Database Number 25-077641. <bold><italic>Paratypes</italic> (77).</bold> Same data as for holotype (1 <named-content xmlns:xlink="http://www.w3.org/1999/xlink" content-type="dwc:institutional_code" xlink:type="simple">ANIC</named-content>, 3 <abbrev xmlns:xlink="http://www.w3.org/1999/xlink" xlink:title="Essig Museum of Entomology, University of California" id="ABBRID0ER4AI" xlink:type="simple">EMEC</abbrev>, 1 <named-content xmlns:xlink="http://www.w3.org/1999/xlink" content-type="dwc:institutional_code" xlink:type="simple">QM</named-content>); AUSTRALIA: Queensland / Emerald Creek Store / 17 I 2001 / Emerald Creek / <named-content xmlns:xlink="http://www.w3.org/1999/xlink" content-type="dwc:verbatimCoordinates" xlink:type="simple"><named-content content-type="geo-json" specific-use="{&#34;type&#34;:&#34;Point&#34;,&#34;coordinates&#34;:[145.472500,-16.986667]}" id="NCID0E34AI" xlink:type="simple">S16°59'12" E145°28'21"</named-content></named-content> (WDS-A-1369 on reverse) // William D. / Shepard, leg. (2 <abbrev xmlns:xlink="http://www.w3.org/1999/xlink" xlink:title="Essig Museum of Entomology, University of California" id="ABBRID0EB5AI" xlink:type="simple">EMEC</abbrev>); AUSTRALIA: no. <abbrev xmlns:xlink="http://www.w3.org/1999/xlink" xlink:title="Queensland" id="ABBRID0EF5AI" xlink:type="simple">QLD</abbrev> / Rocky Creek at Hwy. 1 / ~5 rd.km. NE of Atherton / <named-content xmlns:xlink="http://www.w3.org/1999/xlink" content-type="dwc:verbatimCoordinates" xlink:type="simple"><named-content content-type="geo-json" specific-use="{&#34;type&#34;:&#34;Point&#34;,&#34;coordinates&#34;:[145.449722,-17.181667]}" id="NCID0EM5AI" xlink:type="simple">17°10’54”S, 145°26’59”E</named-content></named-content> / 11-I-2001, coll. C.B.Barr (1 <named-content xmlns:xlink="http://www.w3.org/1999/xlink" content-type="dwc:institutional_code" xlink:type="simple">&gt;AM</named-content>, 1 <named-content xmlns:xlink="http://www.w3.org/1999/xlink" content-type="dwc:institutional_code" xlink:type="simple">ANIC</named-content>, 6 <abbrev xmlns:xlink="http://www.w3.org/1999/xlink" xlink:title="Essig Museum of Entomology, University of California" id="ABBRID0EZ5AI" xlink:type="simple">EMEC</abbrev>); AUSTRALIA: Queensland / 5 km N Atherton / 11 I 2001 / Rocky Creek (WDS-A-1364 on reverse) // William D. / Shepard, leg. (2 <abbrev xmlns:xlink="http://www.w3.org/1999/xlink" xlink:title="Essig Museum of Entomology, University of California" id="ABBRID0E45AI" xlink:type="simple">EMEC</abbrev>); AUSTRALIA: no. <abbrev xmlns:xlink="http://www.w3.org/1999/xlink" xlink:title="Queensland" id="ABBRID0EB6AI" xlink:type="simple">QLD</abbrev> / Pattersons Cr. at Boar / Pocket Rd. 3 rd.km. N off / Hwy.52, SW Gordonvale / 11-I-2001, C. B. Barr // <named-content xmlns:xlink="http://www.w3.org/1999/xlink" content-type="dwc:verbatimCoordinates" xlink:type="simple"><named-content content-type="geo-json" specific-use="{&#34;type&#34;:&#34;Point&#34;,&#34;coordinates&#34;:[145.668889,-17.201667]}" id="NCID0EI6AI" xlink:type="simple">17°12’06”S / 145°40’08”E</named-content></named-content> (1 <named-content xmlns:xlink="http://www.w3.org/1999/xlink" content-type="dwc:institutional_code" xlink:type="simple">&gt;AM</named-content>, 4 <abbrev xmlns:xlink="http://www.w3.org/1999/xlink" xlink:title="Essig Museum of Entomology, University of California" id="ABBRID0ER6AI" xlink:type="simple">EMEC</abbrev>, 1 <named-content xmlns:xlink="http://www.w3.org/1999/xlink" content-type="dwc:institutional_code" xlink:type="simple">QM</named-content>); AUSTRALIA: Queensland / 17 km SW Gordonvale /11 I 2001 1883 ft / Patterson’s Creek (WDS-A-1365 on reverse) // William D. / Shepard, leg. (2 <abbrev xmlns:xlink="http://www.w3.org/1999/xlink" xlink:title="Essig Museum of Entomology, University of California" id="ABBRID0EZ6AI" xlink:type="simple">EMEC</abbrev>); AUSTRALIA: no. <abbrev xmlns:xlink="http://www.w3.org/1999/xlink" xlink:title="Queensland" id="ABBRID0E46AI" xlink:type="simple">QLD</abbrev> / Bushy Creek at Hwy. 44 / just W of Julatten / <named-content xmlns:xlink="http://www.w3.org/1999/xlink" content-type="dwc:verbatimCoordinates" xlink:type="simple"><named-content content-type="geo-json" specific-use="{&#34;type&#34;:&#34;Point&#34;,&#34;coordinates&#34;:[145.336111,-16.611111]}" id="NCID0EEABI" xlink:type="simple">16°36’40”S, 145°20’10”E</named-content></named-content> / 17-I-2001, coll. C.B. Barr (1 <named-content xmlns:xlink="http://www.w3.org/1999/xlink" content-type="dwc:institutional_code" xlink:type="simple">ANIC</named-content>, 5 <abbrev xmlns:xlink="http://www.w3.org/1999/xlink" xlink:title="Essig Museum of Entomology, University of California" id="ABBRID0ENABI" xlink:type="simple">EMEC</abbrev>); AUSTRALIA: Queensland / just W of Julatten / 17 I 2001 / Bushy Creek (WDS-A-1367 on reverse) // William D. / Shepard, leg. (1 <named-content xmlns:xlink="http://www.w3.org/1999/xlink" content-type="dwc:institutional_code" xlink:type="simple">&gt;AM</named-content>, 3 <abbrev xmlns:xlink="http://www.w3.org/1999/xlink" xlink:title="Essig Museum of Entomology, University of California" id="ABBRID0EVABI" xlink:type="simple">EMEC</abbrev>, 1 <named-content xmlns:xlink="http://www.w3.org/1999/xlink" content-type="dwc:institutional_code" xlink:type="simple">QM</named-content>); AUSTRALIA: no. <abbrev xmlns:xlink="http://www.w3.org/1999/xlink" xlink:title="Queensland" id="ABBRID0E4ABI" xlink:type="simple">QLD</abbrev> / Hunters Creek at Hwy. 44 / 5 rd. km. N Mount Molloy / <named-content xmlns:xlink="http://www.w3.org/1999/xlink" content-type="dwc:verbatimCoordinates" xlink:type="simple"><named-content content-type="geo-json" specific-use="{&#34;type&#34;:&#34;Point&#34;,&#34;coordinates&#34;:[145.324167,-16.633333]}" id="NCID0EEBBI" xlink:type="simple">16°38’00”S, 145°19’27”E</named-content></named-content> / 17-I-2001, coll. C. B. Barr (1 <named-content xmlns:xlink="http://www.w3.org/1999/xlink" content-type="dwc:institutional_code" xlink:type="simple">ANIC</named-content>, 5 <abbrev xmlns:xlink="http://www.w3.org/1999/xlink" xlink:title="Essig Museum of Entomology, University of California" id="ABBRID0ENBBI" xlink:type="simple">EMEC</abbrev>); AUSTRALIA: Queensland / 5 km N Mount Molloy / 17 I 2001 / Hunters Creek / <named-content xmlns:xlink="http://www.w3.org/1999/xlink" content-type="dwc:verbatimCoordinates" xlink:type="simple"><named-content content-type="geo-json" specific-use="{&#34;type&#34;:&#34;Point&#34;,&#34;coordinates&#34;:[145.324167,-16.633333]}" id="NCID0EUBBI" xlink:type="simple">S16°38’00” E145°19’27”</named-content></named-content> (WDS-A-1368 on reverse) // William D. / Shepard, leg. (1 <named-content xmlns:xlink="http://www.w3.org/1999/xlink" content-type="dwc:institutional_code" xlink:type="simple">&gt;AM</named-content>, 3 <abbrev xmlns:xlink="http://www.w3.org/1999/xlink" xlink:title="Essig Museum of Entomology, University of California" id="ABBRID0E4BBI" xlink:type="simple">EMEC</abbrev>, 1 <named-content xmlns:xlink="http://www.w3.org/1999/xlink" content-type="dwc:institutional_code" xlink:type="simple">QM</named-content>); <named-content xmlns:xlink="http://www.w3.org/1999/xlink" content-type="dwc:verbatimCoordinates" xlink:type="simple"><named-content content-type="geo-json" specific-use="{&#34;type&#34;:&#34;Point&#34;,&#34;coordinates&#34;:[145.560000,-17.210000]}" id="NCID0EICBI" xlink:type="simple">17.21S 145.56E</named-content></named-content> / Babinda, NQld / J.G.Brooks / without date (3 <named-content xmlns:xlink="http://www.w3.org/1999/xlink" content-type="dwc:institutional_code" xlink:type="simple">ANIC</named-content>); same data as for preceding // Genitalia prep. / HO-252 ♂ / A.Calder 1997 (1 <named-content xmlns:xlink="http://www.w3.org/1999/xlink" content-type="dwc:institutional_code" xlink:type="simple">ANIC</named-content>); same data as for preceding // Genitalia prep. / HO-253 ♂ / A.Calder 1997 (1 <named-content xmlns:xlink="http://www.w3.org/1999/xlink" content-type="dwc:institutional_code" xlink:type="simple">ANIC</named-content>); same data as for preceding // Genitalia prep. / HO-278 ♀ / A.Calder 1997 (1 <named-content xmlns:xlink="http://www.w3.org/1999/xlink" content-type="dwc:institutional_code" xlink:type="simple">ANIC</named-content>); Barron R. / Cairns, N.Q. / Apr. 1946 / J. G. Brooks // Australian Museum / K 579980 (3 <named-content xmlns:xlink="http://www.w3.org/1999/xlink" content-type="dwc:institutional_code" xlink:type="simple">&gt;AM</named-content>); Davies Creek, NQ / Oct. 1950 / J.G.Brooks // J.G. Brooks / Bequest, 1976 (2 <named-content xmlns:xlink="http://www.w3.org/1999/xlink" content-type="dwc:institutional_code" xlink:type="simple">ANIC</named-content>); 15.11S 143.52E GPS / Hann River [tributary Morehead River (P. Zborowski, in litt.)] <abbrev xmlns:xlink="http://www.w3.org/1999/xlink" xlink:title="Queensland" id="ABBRID0E4DBI" xlink:type="simple">QLD</abbrev> / 14 Jan. 1994 at light / P.Zborowski &amp; / E.D.Edwards (1 <named-content xmlns:xlink="http://www.w3.org/1999/xlink" content-type="dwc:institutional_code" xlink:type="simple">ANIC</named-content>); 16.38S 145.19E <abbrev xmlns:xlink="http://www.w3.org/1999/xlink" xlink:title="Queensland" id="ABBRID0EFEBI" xlink:type="simple">QLD</abbrev> / Hunter Creek / 16 Dec. 1994 / P.Zborowski // flowing, clear stream, / sandy bottom, part / shade: rainforest (1 <named-content xmlns:xlink="http://www.w3.org/1999/xlink" content-type="dwc:institutional_code" xlink:type="simple">ANIC</named-content>); Kuranda / QUEENSLAND / F. H. TAYLOR / 5-10-35 // <tp:taxon-name><tp:taxon-name-part taxon-name-part-type="genus" reg="Hydrethus">Hydrethus</tp:taxon-name-part><tp:taxon-name-part taxon-name-part-type="species" reg="leai">leai</tp:taxon-name-part></tp:taxon-name> Cart. / Genitalia prep. / HO-257 ♂ / A.Calder 1997 (1 <named-content xmlns:xlink="http://www.w3.org/1999/xlink" content-type="dwc:institutional_code" xlink:type="simple">ANIC</named-content>); Kuranda, N. Qld. / 28.xii.1963 / G. Monteith // EX UQIC / DONATED / 2011 (10 <named-content xmlns:xlink="http://www.w3.org/1999/xlink" content-type="dwc:institutional_code" xlink:type="simple">QM</named-content>); L’tle Mulgrave R. / N.Q. 16.xii.67 / J.G. Brooks // J.G. Brooks / Bequest, 1976 // Genitalia prep. / HO-261 ♂ / A.Calder 1997 (1 <named-content xmlns:xlink="http://www.w3.org/1999/xlink" content-type="dwc:institutional_code" xlink:type="simple">ANIC</named-content>); 15.46S 144.15E GPS / Shepherd Creek <abbrev xmlns:xlink="http://www.w3.org/1999/xlink" xlink:title="Queensland" id="ABBRID0E2FBI" xlink:type="simple">QLD</abbrev> / 17 Jan. 1994 / water sweep / P. Zborowski, / E.D. Edwards (3 <named-content xmlns:xlink="http://www.w3.org/1999/xlink" content-type="dwc:institutional_code" xlink:type="simple">ANIC</named-content>); Stewart’s Crk / Daintree, NQ / 16 Sept. 1969 / J.G. Brooks // J.G. Brooks / Bequest, 1976 (1 <named-content xmlns:xlink="http://www.w3.org/1999/xlink" content-type="dwc:institutional_code" xlink:type="simple">ANIC</named-content>); same data as for preceding // Genitalia prep. / HO-258 ♂ / A.Calder 1997 (1 <named-content xmlns:xlink="http://www.w3.org/1999/xlink" content-type="dwc:institutional_code" xlink:type="simple">ANIC</named-content>). Paratypes all with the following label: PARATYPE / <italic><tp:taxon-name><tp:taxon-name-part taxon-name-part-type="genus" reg="Ovolara">Ovolara</tp:taxon-name-part></tp:taxon-name></italic> / <italic><tp:taxon-name><tp:taxon-name-part taxon-name-part-type="genus" reg="Ovolara"/><tp:taxon-name-part taxon-name-part-type="species" reg="lawrencei">lawrencei</tp:taxon-name-part></tp:taxon-name></italic> / Barr &amp; Shepard [yellow label, printed].</p></tp:treatment-sec><tp:treatment-sec sec-type="material" id="SECID0ECHBI"><title>Other material examined</title><p><bold>(11).</bold> Barron Falls / <abbrev xmlns:xlink="http://www.w3.org/1999/xlink" xlink:title="Queensland" id="ABBRID0EKHBI" xlink:type="simple">QLD</abbrev> 12.xii.64 / J.G.Brooks (1 <named-content xmlns:xlink="http://www.w3.org/1999/xlink" content-type="dwc:institutional_code" xlink:type="simple">ANIC</named-content>); locality as in preceding / 2.i.1965 / J.G.Brooks // J.G. Brooks / Bequest, 1976 // Genitalia prep. / HO-276 ♀ / A.Calder 1997 (1 <named-content xmlns:xlink="http://www.w3.org/1999/xlink" content-type="dwc:institutional_code" xlink:type="simple">ANIC</named-content>); AUSTRALIA: no. <abbrev xmlns:xlink="http://www.w3.org/1999/xlink" xlink:title="Queensland" id="ABBRID0E3HBI" xlink:type="simple">QLD</abbrev> / Clohesy River at Hwy. 1 / 22 rd. km. NE of Mareeba / 11-I-2001, coll. C.B. Barr (1 <abbrev xmlns:xlink="http://www.w3.org/1999/xlink" xlink:title="Essig Museum of Entomology, University of California" id="ABBRID0EAIBI" xlink:type="simple">EMEC</abbrev>); AUSTRALIA: Queensland / 22.2 km NE Mareeba / 11 I 2001 / Clohesy River (WDS-A-1363 on reverse) // William D. / Shepard, leg. (6 <abbrev xmlns:xlink="http://www.w3.org/1999/xlink" xlink:title="Essig Museum of Entomology, University of California" id="ABBRID0EEIBI" xlink:type="simple">EMEC</abbrev>); Upper Daintree R. / Via Daintree, N.Qld. / 27.xii.1964. / G. Monteith // EX UQIC / DONATED / 2011 (1 <named-content xmlns:xlink="http://www.w3.org/1999/xlink" content-type="dwc:institutional_code" xlink:type="simple">QM</named-content>). AUSTRALIA: no. <abbrev xmlns:xlink="http://www.w3.org/1999/xlink" xlink:title="Queensland" id="ABBRID0ESIBI" xlink:type="simple">QLD</abbrev> / Fishery Creek at / Hwy. 1, Fishery Falls / <named-content xmlns:xlink="http://www.w3.org/1999/xlink" content-type="dwc:verbatimCoordinates" xlink:type="simple"><named-content content-type="geo-json" specific-use="{&#34;type&#34;:&#34;Point&#34;,&#34;coordinates&#34;:[145.886389,-17.186111]}" id="NCID0EZIBI" xlink:type="simple">17°11’10”S, 145°53’11”E</named-content></named-content> / 18-I-2001, C. B. Barr (1 <abbrev xmlns:xlink="http://www.w3.org/1999/xlink" xlink:title="Essig Museum of Entomology, University of California" id="ABBRID0E5IBI" xlink:type="simple">EMEC</abbrev>).</p></tp:treatment-sec><tp:treatment-sec sec-type="Differential diagnosis" id="SECID0ECJBI"><title>Differential diagnosis.</title><p><italic><tp:taxon-name><tp:taxon-name-part taxon-name-part-type="genus" reg="Ovolara">Ovolara</tp:taxon-name-part><tp:taxon-name-part taxon-name-part-type="species" reg="lawrencei">lawrencei</tp:taxon-name-part></tp:taxon-name></italic> (Figs <xref ref-type="fig" rid="F9">25</xref>, <xref ref-type="fig" rid="F9">26</xref>) can be distinguished from other species of <italic><tp:taxon-name><tp:taxon-name-part taxon-name-part-type="genus" reg="Ovolara">Ovolara</tp:taxon-name-part></tp:taxon-name></italic> (Figs <xref ref-type="fig" rid="F8">23</xref>, <xref ref-type="fig" rid="F8">24</xref>, <xref ref-type="fig" rid="F11">28</xref>–<xref ref-type="fig" rid="F12">31</xref>) by a combination of the following characters: Antennae clavate, elongate; pronotum mostly smooth, unsculptured, except basal margin triangularly protuberant between the prescutellar foveae; pronotal basal sublateral carinae generally shorter than the length of the scutellar shield; elytra without accessory basal striae between striae 1 and 2; and elytral punctures large and deep from base to apex. The aedeagus (Fig. <xref ref-type="fig" rid="F9">26</xref>) is unique, with the paramere inner margins linear and clasping the apical 1/3 of the tapered, narrow penis.</p><p>The other three species of <italic><tp:taxon-name><tp:taxon-name-part taxon-name-part-type="genus" reg="Ovolara">Ovolara</tp:taxon-name-part></tp:taxon-name></italic> have elytral accessory striae of varying lengths, sometimes as short as 1–3 punctures. In addition, <italic><tp:taxon-name><tp:taxon-name-part taxon-name-part-type="genus" reg="Ovolara">Ovolara</tp:taxon-name-part><tp:taxon-name-part taxon-name-part-type="species" reg="australis">australis</tp:taxon-name-part></tp:taxon-name></italic> (Fig. <xref ref-type="fig" rid="F8">23</xref>) has an antenna with a stout, moderately tight, ovoid club; pronotum sculptured, with a distinct longitudinal sulcus and costa; and an aedeagus (Fig. <xref ref-type="fig" rid="F8">24</xref>) with the penis abruptly constricted at the apex and the adjacent paramere apices rounded. In <italic><tp:taxon-name><tp:taxon-name-part taxon-name-part-type="genus" reg="Ovolara">O.</tp:taxon-name-part><tp:taxon-name-part taxon-name-part-type="species" reg="leai">leai</tp:taxon-name-part></tp:taxon-name></italic> (Fig. <xref ref-type="fig" rid="F11">28</xref>), the pronotal mediobasal margin is less-prominently raised; the pronotal basal sublateral carinae are as long as or longer than the scutellar shield; the apical elytral punctures are smaller and shallower than those more basal; and the aedeagus (Fig. <xref ref-type="fig" rid="F11">29</xref>) has a penis that is abruptly constricted at the middle and paramere apices that are rounded, each bearing an inner tooth. <italic><tp:taxon-name><tp:taxon-name-part taxon-name-part-type="genus" reg="Ovolara">Ovolara</tp:taxon-name-part><tp:taxon-name-part taxon-name-part-type="species" reg="monteithi">monteithi</tp:taxon-name-part></tp:taxon-name></italic> (Fig. <xref ref-type="fig" rid="F12">30</xref>) has the pronotal base flat; the pronotal basal sublateral carinae as long or longer than the scutellar shield; and the aedeagus (Fig. <xref ref-type="fig" rid="F12">31</xref>) with the lateral margins of the penis evenly convergent to an acute apex. All species, except for <italic><tp:taxon-name><tp:taxon-name-part taxon-name-part-type="genus" reg="Ovolara">O.</tp:taxon-name-part><tp:taxon-name-part taxon-name-part-type="species" reg="australis">australis</tp:taxon-name-part></tp:taxon-name></italic>, are quite similar, and most of the above characters are somewhat variable and overlapping. Fortunately the male genitalia (Fig. <xref ref-type="fig" rid="F9">26</xref>) are distinctive and diagnostic, and are therefore the best, most reliable, identification tool.</p><fig id="F11" position="float" orientation="portrait"><object-id xmlns:xlink="http://www.w3.org/1999/xlink" content-type="doi" xlink:type="simple">10.3897/zookeys.1073.71843.figures28-29</object-id><object-id xmlns:xlink="http://www.w3.org/1999/xlink" content-type="arpha" xlink:type="simple">1674E345-12FB-5877-A263-A829CF418B6C</object-id><label>Figures 28, 29.</label><caption><p><italic><tp:taxon-name><tp:taxon-name-part taxon-name-part-type="genus" reg="Ovolara">Ovolara</tp:taxon-name-part><tp:taxon-name-part taxon-name-part-type="species" reg="leai">leai</tp:taxon-name-part></tp:taxon-name></italic>, male <bold>28</bold> habitus, 3.4 mm long <bold>A</bold> dorsal <bold>B</bold> ventral <bold>29</bold> male genitalia <bold>A</bold> dorsal view <bold>B</bold> lateral view <bold>C</bold> ventral view.</p></caption><graphic xmlns:xlink="http://www.w3.org/1999/xlink" xlink:href="zookeys-1073-055-g011.jpg" position="float" orientation="portrait" xlink:type="simple" id="oo_615738.jpg"><uri content-type="original_file" xlink:type="simple">https://binary.pensoft.net/fig/615738</uri></graphic></fig><fig id="F12" position="float" orientation="portrait"><object-id xmlns:xlink="http://www.w3.org/1999/xlink" content-type="doi" xlink:type="simple">10.3897/zookeys.1073.71843.figures30-31</object-id><object-id xmlns:xlink="http://www.w3.org/1999/xlink" content-type="arpha" xlink:type="simple">87456146-454F-55BC-95E9-D0D5EB188365</object-id><label>Figures 30, 31.</label><caption><p><italic><tp:taxon-name><tp:taxon-name-part taxon-name-part-type="genus" reg="Ovolara">Ovolara</tp:taxon-name-part><tp:taxon-name-part taxon-name-part-type="species" reg="monteithi">monteithi</tp:taxon-name-part></tp:taxon-name></italic> sp. nov. <bold>30</bold> female habitus, 3.6 mm long <bold>A</bold> dorsal <bold>B</bold> ventral <bold>31</bold> male genitalia <bold>A</bold> dorsal view <bold>B</bold> lateral view <bold>C</bold> ventral view.</p></caption><graphic xmlns:xlink="http://www.w3.org/1999/xlink" xlink:href="zookeys-1073-055-g012.jpg" position="float" orientation="portrait" xlink:type="simple" id="oo_615739.jpg"><uri content-type="original_file" xlink:type="simple">https://binary.pensoft.net/fig/615739</uri></graphic></fig></tp:treatment-sec><tp:treatment-sec sec-type="description" id="SECID0ETPBI"><title>Description</title><p><bold>(n = 89). <italic>Body</italic></bold>: Size 2.9–3.3 mm long, 1.3–1.4 mm wide (n = 19). Dorsal color dark brown; head black; first two antennomeres and mouthparts yellow or yellow-brown; trochanters, basal 2/3 of femora, most of abdomen yellow-brown or red-brown; apical antennomeres, coxae, tibiae, tarsi brown. Dorsum covered with short, dense, erect and semi-erect yellow setae, cuticle shiny beneath setae; venter covered with longer, dense, semi-erect and recumbent setae. <bold><italic>Head</italic></bold>: Densely punctate, punctures nearly contiguous. Eye weakly protruding, finely faceted, with a dorsal fringe of very long, dark setae curved over eye. Antenna with eleven antennomeres; antennomere 1 longest, arcuate, with long setae near apex; antennomere 2 subspherical, with long setae; antennomere 3 small, narrow, much longer than wide; antennomere 4 smallest; antennomeres 3–11 forming a tight, elongate club; antennomere 11 largest, apex round. Frons smooth, without impressions or carinae; frontoclypeal suture distinct, straight. Clypeus broadly rectangular, 3 × wider than long; anterior margin nearly straight; disc coarsely and densely punctate. Labrum 2 × as wide as long; disc densely punctate; anterior margin with short, dense yellow setae, anterolateral angles with dense brushes of long, yellow, curved setae. Mandible with three apical teeth; prostheca with apical setae; mola with four ridges. Maxillary palpus with four palpomeres, 3 + 4 capitate, all very setose; palpomere 1 short, annular; palpomere 2 subcylindrical, 2 × as long as wide, with tuft of long setae on medial surface; palpomere 3 conical, as long as 2 but wider; palpomere 4 conical, longer and much wider than 2, apex obliquely truncate with an oval, concave, pale yellow sensory area. Labial palpus with three palpomeres; palpomere 1 short, annular; palpomere 2 half as long as 3; palpomere 3 glabrous, rectangular, slightly longer than wide, weakly flattened, apex with oval sensory area. <bold><italic>Pronotum</italic></bold>: Shape trapezoidal, slightly wider than long, widest at base; 0.7–0.8 mm long, 0.9–1.1 mm wide; densely punctate, punctures ~ 1 diameter apart. Anterior margin arcuate; lateral margins weakly arcuate to nearly straight, narrowly marginate; posterior margin strongly arcuate laterally, nearly straight anterior to scutellar shield; anterior angles obsolete, posterior angles almost 90°. Disc mostly smooth, slightly flattened anteromedially; two short, basal, sublateral carinae ~ 1/6 pronotal length; two small prescutellar foveae; disc anterolateral to each fovea broadly, shallowly depressed; pronotal base between prescutellar foveae protuberant. <bold><italic>Scutellar shield</italic></bold>: Subpentagonal; anterior margin straight, apex rounded; disc flat, finely setose. <bold><italic>Elytron</italic></bold>: 2.2–2.5 mm long, 0.7 mm wide. Elytra conjointly almost 2 × as long as wide; nearly parallel-sided from base to middle; lateral margins narrowly marginate. Elytral base usually deeply depressed between humerus and scutellar shield; disc flattened medially at 1/4 length from base; disc with ten striae, without an accessory basal stria between striae 1 and 2; striae 2, 3, 9, and 10 ending before reaching posterior margin; punctures large and deep from base to apex, spaced &lt; 1 diameter apart; diameters smaller in rows closer to suture, becoming larger laterally; intervals slightly raised. <bold><italic>Metathoracic wings</italic></bold>: Macropterous. <bold><italic>Prosternum</italic></bold>: Extending anteriorly beneath head, as long anterior to procoxae as length of prosternal process; anterior margin narrowly marginate; prosternal process broad, margined, with low median longitudinal carina; process arcuate between procoxae, expanded laterally posterior to coxae, apex broadly triangular. <bold><italic>Mesoventrite</italic></bold>: Short, wide; with a deep, broad, V-shaped mesoventral cavity to receive prosternal process; anteromedial margin raised; posterior margin nearly straight. <bold><italic>Metaventrite</italic></bold>: Broadly rectangular, anterior margin straight; disc posteromedially depressed, laterally convex; discrimen deeply incised; short, shallow metakatepisternal suture present; disc laterally with numerous, scattered, large punctures, posteromedial depressed area devoid of punctures. <bold><italic>Legs</italic></bold>: Setose; relatively short, similar in length, each leg with femur slightly shorter than tibia; tarsus with tarsomere 5 as long as 1–4 combined, protarsomere 5 with a single long, curved seta at dorsal apex; claws simple, slender, acute. Coxae brown, metacoxae deeply sulcate; femora with basal 3/4 yellow-brown or red-brown, apical 1/4 brown; tibiae brown, straight, mesotibiae with posterior surfaces glabrous, shiny; tarsi brown. <bold><italic>Abdomen</italic></bold>: Five ventrites; all punctate, punctures spaced one diameter apart; ventrite 1 with equilaterally triangular intercoxal projection; ventrites 2–4 broadly rectangular; ventrites 3 and 4 each with a pair of small lobed processes on posterolateral margins and with posterior margin thickened and slightly raised; ventrite 5 densely setose; broadly triangular, lateral margins weakly arcuate to widely rounded apex. <bold><italic>Aedeagus</italic></bold>: Phallobase, parameres and penis equally long (Fig. <xref ref-type="fig" rid="F9">26</xref>). Phallobase open dorsally, long, tubular, with parameres deeply inserted. Parameres in dorsal view (Fig. <xref ref-type="fig" rid="F9">26A</xref>) with lateral margins weakly sinuate, straight and parallel-sided in basal 1/2 then slightly converging, parallel-sided in apical 1/4; with inner margins abruptly and widely divergent, forming an enclosed, central opening; apices at apical 1/3 broadly clasping tip of penis, broadly rounded. Penis in dorsal view (Fig. <xref ref-type="fig" rid="F9">26A</xref>) with lateral margins evenly tapered to near apex, apex narrowly rounded to acute; penis laterally flattened near apex, dorsal surface with two thin, dark carinae; no visible corona; basal apophyses 1/3–1/2 as long as phallobase, straight, very broad, blunt at tips. In lateral view (Fig. <xref ref-type="fig" rid="F9">26B</xref>), penis and paramere apices broad, curved ventrally, hooked; penis apex slightly wider than paramere apex. Fibula absent. <bold><italic>Ovipositor</italic></bold>: Well-sclerotized; elongate; baculum slightly longer than gonocoxites; proximal gonocoxite short, narrowly rectangular, curved; distal gonocoxite long and slender, medial margins nearly straight, lateral margins weakly arcuate; gonocoxites separate at bases and medially, contiguous at apices; stylus short, slender, 3 × longer than wide.</p></tp:treatment-sec><tp:treatment-sec sec-type="variation" id="SECID0ERRBI"><title>Variation.</title><p>Very little morphological variation was noted, except for small differences in the length of the pronotal sublateral carinae. Sizes range from 2.9–3.3 mm long and 1.3–1.4 mm wide (n = 19). The females measured are slightly larger than the males, but the female sample size is considerably smaller: females 3.0–3.3 long, 1.3–1.4 mm wide (n = 5); males 2.9–3.1 mm long, 1.3 mm wide (n = 14).</p></tp:treatment-sec><tp:treatment-sec sec-type="etymology" id="SECID0EWRBI"><title>Etymology.</title><p>The specific epithet <italic>lawrencei</italic>, a noun in the genitive case, is given in honor of John F. Lawrence, arguably the most influential and prolific coleopterist of our time. An excellent review of his life and career was published by <xref ref-type="bibr" rid="B21">Newton et al. (2000)</xref>, although somewhat prematurely because Lawrence has by no means retired.</p></tp:treatment-sec><tp:treatment-sec sec-type="distribution" id="SECID0ECSBI"><title>Distribution.</title><p><italic><tp:taxon-name><tp:taxon-name-part taxon-name-part-type="genus" reg="Ovolara">Ovolara</tp:taxon-name-part><tp:taxon-name-part taxon-name-part-type="species" reg="lawrencei">lawrencei</tp:taxon-name-part></tp:taxon-name></italic> occurs in north Queensland, Australia (Fig. <xref ref-type="fig" rid="F1">4</xref>).</p></tp:treatment-sec><tp:treatment-sec sec-type="habitat" id="SECID0EXSBI"><title>Habitat and behavior.</title><p><italic><tp:taxon-name><tp:taxon-name-part taxon-name-part-type="genus" reg="Ovolara">Ovolara</tp:taxon-name-part><tp:taxon-name-part taxon-name-part-type="species" reg="lawrencei">lawrencei</tp:taxon-name-part></tp:taxon-name></italic> was collected by the authors in small to large streams at elevations ranging from 18–654 m. All but one of these were sand-bottomed with logs and debris, some with boulders, and one had a bedrock substrate. Their waters were warm to cool, clear and colorless to brown-stained, with currents varying from sluggish to fast. At Emerald Creek (Fig. <xref ref-type="fig" rid="F10">27</xref>), the type locality at an elevation of ~ 415 m, the stream was large with a substrate of sand, gravel and boulders. <italic><tp:taxon-name><tp:taxon-name-part taxon-name-part-type="genus" reg="Ovolara">Ovolara</tp:taxon-name-part><tp:taxon-name-part taxon-name-part-type="species" reg="lawrencei">lawrencei</tp:taxon-name-part></tp:taxon-name></italic> specimens were found in areas of slow current among streamside vegetation, grassy margins, and debris packs, and also in faster current on logs and rocks. The beetles “played dead” in the net, remaining immobile for a period of time, and were difficult to see amongst the netted debris. The easiest method to locate them was to hold the net and debris in the water and wait for them to pop up to the surface. They did not fly readily. Specimens have been taken at light, including those collected by Monteith (G. Monteith, in litt.).</p></tp:treatment-sec><tp:treatment-sec sec-type="Associated byrrhoid taxa" id="SECID0EXTBI"><title>Associated byrrhoid taxa.</title><p><tp:taxon-name><tp:taxon-name-part taxon-name-part-type="family">Elmidae</tp:taxon-name-part></tp:taxon-name>: <tp:taxon-name><tp:taxon-name-part taxon-name-part-type="subfamily">Larainae</tp:taxon-name-part></tp:taxon-name>: <italic><tp:taxon-name><tp:taxon-name-part taxon-name-part-type="genus" reg="Ovolara">Ovolara</tp:taxon-name-part><tp:taxon-name-part taxon-name-part-type="species" reg="leai">leai</tp:taxon-name-part></tp:taxon-name></italic> (Carter) , <italic><tp:taxon-name><tp:taxon-name-part taxon-name-part-type="genus" reg="Ovolara">O.</tp:taxon-name-part><tp:taxon-name-part taxon-name-part-type="species" reg="monteithi">monteithi</tp:taxon-name-part></tp:taxon-name></italic> sp. nov., <italic><tp:taxon-name><tp:taxon-name-part taxon-name-part-type="genus" reg="Potamophilinus">Potamophilinus</tp:taxon-name-part><tp:taxon-name-part taxon-name-part-type="species" reg="papuanus">papuanus</tp:taxon-name-part></tp:taxon-name></italic> Satô, <italic><tp:taxon-name><tp:taxon-name-part taxon-name-part-type="genus" reg="Stetholus">Stetholus</tp:taxon-name-part><tp:taxon-name-part taxon-name-part-type="species" reg="longipennis">longipennis</tp:taxon-name-part></tp:taxon-name></italic> sp. nov.; <tp:taxon-name><tp:taxon-name-part taxon-name-part-type="subfamily">Elminae</tp:taxon-name-part></tp:taxon-name>: <italic><tp:taxon-name><tp:taxon-name-part taxon-name-part-type="genus" reg="Austrolimnius">Austrolimnius</tp:taxon-name-part></tp:taxon-name></italic> spp., <italic><tp:taxon-name><tp:taxon-name-part taxon-name-part-type="genus" reg="Graphelmis">Graphelmis</tp:taxon-name-part><tp:taxon-name-part taxon-name-part-type="species" reg="pallidipes">pallidipes</tp:taxon-name-part></tp:taxon-name></italic> (Carter), <italic><tp:taxon-name><tp:taxon-name-part taxon-name-part-type="genus" reg="Kingolus">Kingolus</tp:taxon-name-part></tp:taxon-name></italic> spp., <italic><tp:taxon-name><tp:taxon-name-part taxon-name-part-type="genus" reg="Notriolus">Notriolus</tp:taxon-name-part><tp:taxon-name-part taxon-name-part-type="species" reg="taylori">taylori</tp:taxon-name-part></tp:taxon-name></italic> Carter &amp; Zeck, <italic><tp:taxon-name><tp:taxon-name-part taxon-name-part-type="genus" reg="Notriolus">Notriolus</tp:taxon-name-part></tp:taxon-name></italic> spp., <italic><tp:taxon-name><tp:taxon-name-part taxon-name-part-type="genus" reg="Simsonia">Simsonia</tp:taxon-name-part></tp:taxon-name></italic> spp. <tp:taxon-name><tp:taxon-name-part taxon-name-part-type="family">Psephenidae</tp:taxon-name-part></tp:taxon-name>: <italic><tp:taxon-name><tp:taxon-name-part taxon-name-part-type="genus" reg="Sclerocyphon">Sclerocyphon</tp:taxon-name-part><tp:taxon-name-part taxon-name-part-type="species" reg="basicollis">basicollis</tp:taxon-name-part></tp:taxon-name></italic> Lea.</p></tp:treatment-sec><tp:treatment-sec><!--Section generated to contain objects referenced in tp:taxon-treatment.--><fig id="F1" position="float" orientation="portrait"><object-id xmlns:xlink="http://www.w3.org/1999/xlink" content-type="doi" xlink:type="simple">10.3897/zookeys.1073.71843.figures1-12</object-id><object-id xmlns:xlink="http://www.w3.org/1999/xlink" content-type="arpha" xlink:type="simple">7AF72FF3-C370-57D9-AE4A-0F18EA03E34E</object-id><label>Figures 1–12.</label><caption><p>Geographical distribution of species records <bold>1</bold><italic><tp:taxon-name><tp:taxon-name-part taxon-name-part-type="genus" reg="Australara">Australara</tp:taxon-name-part><tp:taxon-name-part taxon-name-part-type="species" reg="glaisteri">glaisteri</tp:taxon-name-part></tp:taxon-name></italic> gen. nov., sp. nov. <bold>2</bold><italic><tp:taxon-name><tp:taxon-name-part taxon-name-part-type="genus" reg="Hydora">Hydora</tp:taxon-name-part><tp:taxon-name-part taxon-name-part-type="species" reg="laticeps">laticeps</tp:taxon-name-part></tp:taxon-name></italic><bold>3</bold><italic><tp:taxon-name><tp:taxon-name-part taxon-name-part-type="genus" reg="Ovolara">Ovolara</tp:taxon-name-part><tp:taxon-name-part taxon-name-part-type="species" reg="australis">australis</tp:taxon-name-part></tp:taxon-name></italic><bold>4</bold><italic><tp:taxon-name><tp:taxon-name-part taxon-name-part-type="genus" reg="Ovolara">Ovolara</tp:taxon-name-part><tp:taxon-name-part taxon-name-part-type="species" reg="lawrencei">lawrencei</tp:taxon-name-part></tp:taxon-name></italic> sp. nov. <bold>5</bold><italic><tp:taxon-name><tp:taxon-name-part taxon-name-part-type="genus" reg="Ovolara">Ovolara</tp:taxon-name-part><tp:taxon-name-part taxon-name-part-type="species" reg="leai">leai</tp:taxon-name-part></tp:taxon-name></italic><bold>6</bold><italic><tp:taxon-name><tp:taxon-name-part taxon-name-part-type="genus" reg="Ovolara">Ovolara</tp:taxon-name-part><tp:taxon-name-part taxon-name-part-type="species" reg="monteithi">monteithi</tp:taxon-name-part></tp:taxon-name></italic> sp. nov. <bold>7</bold><italic><tp:taxon-name><tp:taxon-name-part taxon-name-part-type="genus" reg="Potamophilinus">Potamophilinus</tp:taxon-name-part><tp:taxon-name-part taxon-name-part-type="species" reg="papuanus">papuanus</tp:taxon-name-part></tp:taxon-name></italic><bold>8</bold><italic><tp:taxon-name><tp:taxon-name-part taxon-name-part-type="genus" reg="Stetholus">Stetholus</tp:taxon-name-part><tp:taxon-name-part taxon-name-part-type="species" reg="carinatus">carinatus</tp:taxon-name-part></tp:taxon-name></italic> sp. nov. <bold>9</bold><italic><tp:taxon-name><tp:taxon-name-part taxon-name-part-type="genus" reg="Stetholus">Stetholus</tp:taxon-name-part><tp:taxon-name-part taxon-name-part-type="species" reg="elongatus">elongatus</tp:taxon-name-part></tp:taxon-name></italic><bold>10</bold><italic><tp:taxon-name><tp:taxon-name-part taxon-name-part-type="genus" reg="Stetholus">Stetholus</tp:taxon-name-part><tp:taxon-name-part taxon-name-part-type="species" reg="longipennis">longipennis</tp:taxon-name-part></tp:taxon-name></italic> sp. nov. <bold>11</bold><italic><tp:taxon-name><tp:taxon-name-part taxon-name-part-type="genus" reg="Stetholus">Stetholus</tp:taxon-name-part><tp:taxon-name-part taxon-name-part-type="species" reg="metatibialis">metatibialis</tp:taxon-name-part></tp:taxon-name></italic> sp. nov.<bold>12</bold><italic><tp:taxon-name><tp:taxon-name-part taxon-name-part-type="genus" reg="Stetholus">Stetholus</tp:taxon-name-part><tp:taxon-name-part taxon-name-part-type="species" reg="woronora">woronora</tp:taxon-name-part></tp:taxon-name></italic> sp. nov.</p></caption><graphic xmlns:xlink="http://www.w3.org/1999/xlink" xlink:href="zookeys-1073-055-g001.jpg" position="float" orientation="portrait" xlink:type="simple" id="oo_615728.jpg"><uri content-type="original_file" xlink:type="simple">https://binary.pensoft.net/fig/615728</uri></graphic></fig><fig id="F9" position="float" orientation="portrait"><object-id xmlns:xlink="http://www.w3.org/1999/xlink" content-type="doi" xlink:type="simple">10.3897/zookeys.1073.71843.figures25-26</object-id><object-id xmlns:xlink="http://www.w3.org/1999/xlink" content-type="arpha" xlink:type="simple">74DA3F42-D14A-5FC9-B0D3-0B55E8408C6E</object-id><label>Figures 25, 26.</label><caption><p><italic><tp:taxon-name><tp:taxon-name-part taxon-name-part-type="genus" reg="Ovolara">Ovolara</tp:taxon-name-part><tp:taxon-name-part taxon-name-part-type="species" reg="lawrencei">lawrencei</tp:taxon-name-part></tp:taxon-name></italic> sp. nov., male <bold>25</bold> habitus, 3.0 mm long <bold>A</bold> dorsal <bold>B</bold> ventral <bold>26</bold> male genitalia <bold>A</bold> dorsal view <bold>B</bold> lateral view <bold>C</bold> ventral view.</p></caption><graphic xmlns:xlink="http://www.w3.org/1999/xlink" xlink:href="zookeys-1073-055-g009.jpg" position="float" orientation="portrait" xlink:type="simple" id="oo_615736.jpg"><uri content-type="original_file" xlink:type="simple">https://binary.pensoft.net/fig/615736</uri></graphic></fig><fig id="F8" position="float" orientation="portrait"><object-id xmlns:xlink="http://www.w3.org/1999/xlink" content-type="doi" xlink:type="simple">10.3897/zookeys.1073.71843.figures23-24</object-id><object-id xmlns:xlink="http://www.w3.org/1999/xlink" content-type="arpha" xlink:type="simple">D1012FC1-6C5B-5CF4-B45A-2D23C008FBB5</object-id><label>Figures 23, 24.</label><caption><p><italic><tp:taxon-name><tp:taxon-name-part taxon-name-part-type="genus" reg="Ovolara">Ovolara</tp:taxon-name-part><tp:taxon-name-part taxon-name-part-type="species" reg="australis">australis</tp:taxon-name-part></tp:taxon-name></italic>, male <bold>23</bold> habitus, 4.1 mm long <bold>A</bold> dorsal <bold>B</bold> ventral <bold>24</bold> male genitalia <bold>A</bold> dorsal view <bold>B</bold> lateral view <bold>C</bold> ventral view.</p></caption><graphic xmlns:xlink="http://www.w3.org/1999/xlink" xlink:href="zookeys-1073-055-g008.jpg" position="float" orientation="portrait" xlink:type="simple" id="oo_615735.jpg"><uri content-type="original_file" xlink:type="simple">https://binary.pensoft.net/fig/615735</uri></graphic></fig></tp:treatment-sec><ref-list><ref id="B21"><mixed-citation xmlns:xlink="http://www.w3.org/1999/xlink" xlink:type="simple"><person-group><name name-style="western"><surname>Newton</surname><given-names>AF</given-names></name><name name-style="western"><surname>Matthews</surname><given-names>EG</given-names></name><name name-style="western"><surname>Muona</surname><given-names>J</given-names></name></person-group> (<year>2000</year>) <article-title>John F. Lawrence — coleopterist <italic>par excellence</italic>.</article-title><source>Invertebrate Taxonomy</source><volume>14</volume>: <fpage>721</fpage>–<lpage>731</lpage>. <ext-link xlink:type="simple" ext-link-type="doi" xlink:href="10.1071/it00041">https://doi.org/10.1071/it00041</ext-link></mixed-citation></ref></ref-list></tp:taxon-treatment>
