# Supplementary material for: A review of the Larainae of Australia with description of seven new species and the new genus Australara (Coleoptera, Byrrhoidea, Elmidae)
Source: Zookeys. 2021 Nov 29;1073:55–117. doi: 10.3897/zookeys.1073.71843 (PMC8648685; doi:10.3897/zookeys.1073.71843)
Supplement: XML Treatment for Ovolara monteithi [file zookeys.1073.71843-treatment9.xml]

<!DOCTYPE tp:taxon-treatment
  PUBLIC "-//TaxonX//DTD Taxonomic Treatment Publishing DTD v0 20100105//EN" "tax-treatment-NSO.dtd">
<tp:taxon-treatment xmlns:tp="http://www.plazi.org/taxpub"><tp:treatment-meta><kwd-group><label>Taxon classification</label><kwd>
                <named-content content-type="kingdom">Animalia</named-content>
              </kwd><kwd>
                <named-content content-type="order">Coleoptera</named-content>
              </kwd><kwd>
                <named-content content-type="family">Elmidae</named-content>
              </kwd></kwd-group><mixed-citation publication-type="journal"><person-group><name><surname>Barr</surname><given-names>Cheryl B.</given-names></name><name><surname>Shepard</surname><given-names>William D.</given-names></name></person-group><article-title>A review of the <tp:taxon-name><tp:taxon-name-part taxon-name-part-type="subfamily">Larainae</tp:taxon-name-part></tp:taxon-name> of Australia with description of seven new species and the new genus <italic><tp:taxon-name><tp:taxon-name-part taxon-name-part-type="genus" reg="Australara">Australara</tp:taxon-name-part></tp:taxon-name></italic> (<tp:taxon-name><tp:taxon-name-part taxon-name-part-type="order">Coleoptera</tp:taxon-name-part></tp:taxon-name>, <tp:taxon-name><tp:taxon-name-part taxon-name-part-type="superfamily">Byrrhoidea</tp:taxon-name-part></tp:taxon-name>, <tp:taxon-name><tp:taxon-name-part taxon-name-part-type="family">Elmidae</tp:taxon-name-part></tp:taxon-name>)</article-title><source>Zookeys</source><day>29</day><month>11</month><year>2021</year><volume>1073</volume><fpage>55</fpage><lpage>117</lpage><pub-id pub-id-type="doi">10.3897/zookeys.1073.71843</pub-id></mixed-citation></tp:treatment-meta><tp:nomenclature><tp:taxon-name>
              <object-id xmlns:xlink="http://www.w3.org/1999/xlink" content-type="arpha" xlink:type="simple">612898CD-3104-5862-8BDF-29086DB20D3C</object-id>
              <tp:taxon-name-part taxon-name-part-type="genus" reg="Ovolara">Ovolara</tp:taxon-name-part>
              <tp:taxon-name-part taxon-name-part-type="species" reg="monteithi">monteithi</tp:taxon-name-part>
              <object-id xmlns:xlink="http://www.w3.org/1999/xlink" content-type="zoobank" xlink:type="simple">http://zoobank.org/27D3BBAB-05F6-4E22-8480-C7E0F25A99E7</object-id>
            </tp:taxon-name><tp:taxon-status xmlns:xlink="http://www.w3.org/1999/xlink" xlink:type="simple">sp. nov.</tp:taxon-status><xref ref-type="fig" rid="F1">Figs 6</xref><xref ref-type="fig" rid="F12">, 30</xref><xref ref-type="fig" rid="F12">, 31</xref></tp:nomenclature><tp:treatment-sec sec-type="type locality" id="SECID0EPMCI"><title>Type locality.</title><p>Millaa Millaa Falls Park; <named-content xmlns:xlink="http://www.w3.org/1999/xlink" content-type="dwc:verbatimCoordinates" xlink:type="simple"><named-content content-type="geo-json" specific-use="{&#34;type&#34;:&#34;Point&#34;,&#34;coordinates&#34;:[145.611000,-17.495000]}" id="NCID0EYMCI" xlink:type="simple">17.495°S, 145.611°E</named-content></named-content>; Millaa Millaa, north Queensland, Australia.</p></tp:treatment-sec><tp:treatment-sec sec-type="type material" id="SECID0E4MCI"><title>Type material.</title><p><bold><italic>Holotype</italic> male</bold>. “Millaa Millaa, / 9.i.1964, N.Qld. / G. Monteith // EX UQIC / DONATED / 2011 // HOLOTYPE / <tp:taxon-name><tp:taxon-name-part taxon-name-part-type="genus" reg="Ovolara">Ovolara</tp:taxon-name-part></tp:taxon-name> / <tp:taxon-name><tp:taxon-name-part taxon-name-part-type="genus" reg="Ovolara"/><tp:taxon-name-part taxon-name-part-type="species" reg="monteithi">monteithi</tp:taxon-name-part></tp:taxon-name> / Barr &amp; Shepard” [red label, handwritten]. Dry pinned. Deposited in the Queensland Museum, South Brisbane; Registration Number <named-content xmlns:xlink="http://www.w3.org/1999/xlink" content-type="dwc:institutional_code" xlink:type="simple">QM</named-content> T250614. <bold><italic>Paratypes</italic> (33).</bold> Same data as for holotype (2 <abbrev xmlns:xlink="http://www.w3.org/1999/xlink" xlink:title="Essig Museum of Entomology, University of California" id="ABBRID0EFOCI" xlink:type="simple">EMEC</abbrev>, 4 <named-content xmlns:xlink="http://www.w3.org/1999/xlink" content-type="dwc:institutional_code" xlink:type="simple">QM</named-content>); <abbrev xmlns:xlink="http://www.w3.org/1999/xlink" xlink:title="Queensland" id="ABBRID0ENOCI" xlink:type="simple">QLD</abbrev>. Gordonvale / Apr. 1946 / J.G.Brooks // J. G. Brooks / Bequest, 1976 // Genitalia prep. / HO-259 ♂ / A.Calder 1997 (1 <named-content xmlns:xlink="http://www.w3.org/1999/xlink" content-type="dwc:institutional_code" xlink:type="simple">ANIC</named-content>); Henrietta Ck., / Palmerston Nat. / Pk., N.Qld. / 29.xii.1964. / G. Monteith // EX UQIC / DONATED / 2011 (2 <abbrev xmlns:xlink="http://www.w3.org/1999/xlink" xlink:title="Essig Museum of Entomology, University of California" id="ABBRID0EBPCI" xlink:type="simple">EMEC</abbrev>, 6 <named-content xmlns:xlink="http://www.w3.org/1999/xlink" content-type="dwc:institutional_code" xlink:type="simple">QM</named-content>); same data as for preceding; 5.xii.1965 (2 <named-content xmlns:xlink="http://www.w3.org/1999/xlink" content-type="dwc:institutional_code" xlink:type="simple">QM</named-content>); same locality; Henrietta Ck., / Palmerston Nat. Pk. / 29.xii.1964. N.Qld. / H.A.Rose. / UQIC / SPECIMEN (2 <named-content xmlns:xlink="http://www.w3.org/1999/xlink" content-type="dwc:institutional_code" xlink:type="simple">QM</named-content>); Stewarts Ck. / Daintree N.Q. / 24.ix.67 Q356 / J.G.Brooks. // J. G. Brooks / Bequest, 1976 // Genitalia prep. / HO-262 ♂ / A.Calder 1997 (1 <named-content xmlns:xlink="http://www.w3.org/1999/xlink" content-type="dwc:institutional_code" xlink:type="simple">ANIC</named-content>); “The Boulders” Via / Babinda, N.Qld. / 15.xii.1966. / B. Cantrell // EX UQIC / DONATED / 2011 (4 <named-content xmlns:xlink="http://www.w3.org/1999/xlink" content-type="dwc:institutional_code" xlink:type="simple">QM</named-content>); Upper Mulgrave / River, N.Qld. / 1-3.xii.1965. / G. Monteith // EX UQIC / DONATED / 2011 (1 <named-content xmlns:xlink="http://www.w3.org/1999/xlink" content-type="dwc:institutional_code" xlink:type="simple">QM</named-content>); Upper Mulgrave River, / 30.iv.1970, N.Qld. / G. B. Monteith // EX UQIC / DONATED / 2011 (2 <abbrev xmlns:xlink="http://www.w3.org/1999/xlink" xlink:title="Essig Museum of Entomology, University of California" id="ABBRID0EHRCI" xlink:type="simple">EMEC</abbrev>, 6 <named-content xmlns:xlink="http://www.w3.org/1999/xlink" content-type="dwc:institutional_code" xlink:type="simple">QM</named-content>). Paratypes all with the following label: PARATYPE / <italic><tp:taxon-name><tp:taxon-name-part taxon-name-part-type="genus" reg="Ovolara">Ovolara</tp:taxon-name-part></tp:taxon-name></italic> / <italic><tp:taxon-name><tp:taxon-name-part taxon-name-part-type="genus" reg="Ovolara"/><tp:taxon-name-part taxon-name-part-type="species" reg="monteithi">monteithi</tp:taxon-name-part></tp:taxon-name></italic> / Barr &amp; Shepard [yellow label, printed].</p></tp:treatment-sec><tp:treatment-sec sec-type="Differential diagnosis" id="SECID0EASCI"><title>Differential diagnosis.</title><p><italic><tp:taxon-name><tp:taxon-name-part taxon-name-part-type="genus" reg="Ovolara">Ovolara</tp:taxon-name-part><tp:taxon-name-part taxon-name-part-type="species" reg="monteithi">monteithi</tp:taxon-name-part></tp:taxon-name></italic> (Figs <xref ref-type="fig" rid="F12">30</xref>, <xref ref-type="fig" rid="F12">31</xref>) can be distinguished from other species of <italic><tp:taxon-name><tp:taxon-name-part taxon-name-part-type="genus" reg="Ovolara">Ovolara</tp:taxon-name-part></tp:taxon-name></italic> (Figs <xref ref-type="fig" rid="F8">23</xref>–<xref ref-type="fig" rid="F9">26</xref>, <xref ref-type="fig" rid="F11">28</xref>, <xref ref-type="fig" rid="F11">29</xref>) by a combination of the following characters: Antennae clavate, elongate; pronotum smooth, unsculptured, pronotal base flat; pronotal basal sublateral carinae as long or longer than the scutellar shield; each elytron with a short accessory basal stria of 1–3 punctures between striae 1 and 2; apical elytral punctures large and deep; and aedeagus (Fig. <xref ref-type="fig" rid="F12">31</xref>) with the penis lateral margins evenly convergent to an acute apex.</p><p><italic><tp:taxon-name><tp:taxon-name-part taxon-name-part-type="genus" reg="Ovolara">Ovolara</tp:taxon-name-part><tp:taxon-name-part taxon-name-part-type="species" reg="australis">australis</tp:taxon-name-part></tp:taxon-name></italic> (Fig. <xref ref-type="fig" rid="F8">23</xref>) has an antenna with a stout, moderately tight, ovoid club and a sculptured pronotum with a distinct longitudinal sulcus and costa; and an aedeagus (Fig. <xref ref-type="fig" rid="F8">24</xref>) with the penis abruptly constricted at the apex and the adjacent paramere apices rounded. <italic><tp:taxon-name><tp:taxon-name-part taxon-name-part-type="genus" reg="Ovolara">Ovolara</tp:taxon-name-part><tp:taxon-name-part taxon-name-part-type="species" reg="lawrencei">lawrencei</tp:taxon-name-part></tp:taxon-name></italic> (Fig. <xref ref-type="fig" rid="F9">25</xref>) has the pronotal basal margin protuberant between the prescutellar fovea; the pronotal basal sublateral carinae generally shorter than the length of the scutellar shield; no elytral accessory striae; and a unique aedeagus (Fig. <xref ref-type="fig" rid="F9">26</xref>) with the paramere inner margins linear and clasping the apical 1/3 of the tapered, narrow penis. In <italic><tp:taxon-name><tp:taxon-name-part taxon-name-part-type="genus" reg="Ovolara">O.</tp:taxon-name-part><tp:taxon-name-part taxon-name-part-type="species" reg="leai">leai</tp:taxon-name-part></tp:taxon-name></italic> (Fig. <xref ref-type="fig" rid="F11">28</xref>), the apical elytral punctures are smaller and shallower than those more basal; and the aedeagus (Fig. <xref ref-type="fig" rid="F11">29</xref>) has a penis that is abruptly constricted at the middle, and paramere apices that are rounded, each bearing an inner tooth. All species, except for <italic><tp:taxon-name><tp:taxon-name-part taxon-name-part-type="genus" reg="Ovolara">O.</tp:taxon-name-part><tp:taxon-name-part taxon-name-part-type="species" reg="australis">australis</tp:taxon-name-part></tp:taxon-name></italic>, are fairly similar externally, and the above characters are somewhat variable and overlapping. Fortunately the male genitalia (Fig. <xref ref-type="fig" rid="F12">31</xref>) are distinctive and diagnostic.</p></tp:treatment-sec><tp:treatment-sec sec-type="description" id="SECID0E5VCI"><title>Description</title><p><bold>(n = 34). <italic>Body</italic></bold>: Size 2.9–3.6 mm long, 1.2–1.5 mm wide (n = 11). Dorsal color medium to dark brown; head black; first two antennomeres, trochanters, basal 3/4 of femora yellow or yellow-brown; tibiae brown or black; apical antennomeres, tarsi brown; venter including coxae yellow-brown or red-brown. Dorsum covered with short, dense, erect and semi-erect, pale yellow setae, cuticle shiny beneath setae; venter covered with longer, dense, semi-erect and recumbent setae. <bold><italic>Head</italic></bold>: Densely punctate, punctures &lt; 1 diameter apart, sometimes nearly contiguous. Eye weakly protruding, finely faceted, with a dorsal fringe of long setae curved over eye. Antenna with eleven antennomeres; antennomere 1 elongate, nearly cylindrical, arcuate, with long setae near apex; antennomere 2 subspherical with long, curved setae; antennomere 3 elongate, narrow; antennomere 4 smallest; antennomeres 3–11 forming a tight, elongate club; antennomere 11 largest, apex round. Frons smooth, without impressions or carinae; frontoclypeal suture distinct, weakly arcuate. Clypeus broadly rectangular, 3 × wider than long, anterior margin arcuate; disc coarsely punctate. Labrum 2 × wider than long; disc punctate; anterior margin with short, dense, pale yellow setae, anterolateral angles with dense brushes of long, yellow, curved setae. Maxillary palpus with four palpomeres, 3 + 4 capitate, all very setose; palpomere 1 annular, short; palpomere 2 fusiform, 2 × as long as wide, with tuft of long setae on medial surface; palpomere 3 asymmetrical, wider than long; palpomere 4 subovoid, longer and wider than 2, apex obliquely truncate with an oval, pale yellow sensory area. Labial palpus with three palpomeres; palpomere 1 short, annular; palpomere 2 elongate, narrow; palpomere 3 glabrous, rectangular, flattened, much wider than palpomere 2, apex truncate with oval sensory area. <bold><italic>Pronotum</italic></bold>: Shape trapezoidal, wider than long, widest at base; 0.7–0.9 mm long, 0.9–1.2 mm wide; densely, finely punctate, punctures 1.0–1.5 diameters apart. Anterior margin arcuate; lateral margins nearly straight, narrowly marginate; posterior margin strongly arcuate laterally, straight anterior to scutellar shield; anterior angles obsolete, posterior angles almost 90°. Disc mostly smooth, slightly flattened; two basal, sublateral carinae as long as 1/4 pronotal length or shorter; disc shallowly depressed around bases of carinae; two small prescutellar foveae, anterolateral disc slightly depressed or not. <bold><italic>Scutellar shield</italic></bold>: Subtriangular; disc weakly convex, finely setose. <bold><italic>Elytron</italic></bold>: 2.2–2.7 mm long, 0.6–0.8 mm wide. Elytra conjointly almost 2 × as long as wide, widest at 1/2 distance from base; lateral margins narrowly marginate. Humerus inflated, moderately prominent; elytral base depressed between humerus and scutellar shield; disc evenly convex, with ten striae and a very short, accessory, basal stria of 1–3 punctures between striae 1 and 2; striae 2, 3, 9, and 10 ending before reaching posterior margin; punctures deep and moderately large from base to apex, diameters smaller in rows closer to suture, becoming larger laterally; intervals mostly flat. <bold><italic>Metathoracic wings</italic></bold>: Macropterous. <bold><italic>Prosternum</italic></bold>: Extending anteriorly beneath head, shorter anterior to procoxae than length of prosternal process; anterior margin narrowly marginate; prosternal process broad, widely margined, with a low, rounded, median longitudinal carina; process arrowhead-shaped, narrowed and arcuate between procoxae, expanded laterally posterior to coxae, broadly triangular at apex, tip rounded. <bold><italic>Mesoventrite</italic></bold>: Short, wide; with a deep, broad, U-shaped mesoventral cavity to receive prosternal process; anteromedial margin raised; posterior margin nearly straight. <bold><italic>Metaventrite</italic></bold>: Broadly rectangular, anterior margin straight; disc posteromedially depressed, laterally convex; discrimen more deeply incised posteriorly than anteriorly; metakatepisternal suture shallow; disc laterally with irregularly spaced, large punctures, medially devoid of punctures. <bold><italic>Legs</italic></bold>: Setose; relatively short, similar in length, each leg with femur slightly shorter than tibia; tarsus with tarsomere 5 as long as 1–4 combined, protarsomere 5 with a single long, curved seta at dorsal apex; claws simple, short, slender, acute. Coxae yellow-brown or red-brown, metacoxae deeply sulcate; femora with basal 3/4 yellow or yellow-brown, apical 1/4 brown; tibiae brown or black, straight; mesotibiae with posterior surfaces flat, glabrous, shiny; tarsi brown. <bold><italic>Abdomen</italic></bold>: Five ventrites; all punctate, punctures spaced one diameter apart; ventrite 1 with equilaterally triangular intercoxal projection; ventrites 2–4 broadly rectangular, each with a pair of small lobed processes on posterolateral margins; ventrites 3 and 4 with posterior margin thickened and slightly raised; ventrite 5 densely setose, slightly flattened, broadly triangular, lateral margins weakly curved to widely rounded apex. <bold><italic>Aedeagus</italic></bold>: Phallobase short, shorter than parameres and penis; penis slightly longer than parameres (Fig. <xref ref-type="fig" rid="F12">31</xref>). Phallobase open dorsally with parameres deeply inserted. Parameres in dorsal view (Fig. <xref ref-type="fig" rid="F12">31A</xref>) widest basally, narrowest at apical 1/3; lateral margins gradually convergent; medial margins gradually divergent in basal 2/3, moderately arcuate in apical 1/3, apices narrowly rounded. Penis in dorsal view (Fig. <xref ref-type="fig" rid="F12">31A</xref>) with lateral margins evenly convergent to acute apex; penis laterally flattened near apex, dorsolateral margins with two thin, dark carinae; no visible corona; basal apophyses long, 2/3–3/4 as long as phallobase, straight, broad, blunt at tips. Paramere in lateral view (Fig. <xref ref-type="fig" rid="F12">31B</xref>) subtriangular at basal 2/3, dorsal margin weakly arcuate, ventral margin nearly straight; narrowed abruptly at apical 1/3, apex curved ventrally, rounded at tip. Penis in lateral view (Fig. <xref ref-type="fig" rid="F12">31B</xref>) with apex curved ventrally, tip broadly rounded, wider than paramere tip. Fibula absent.</p></tp:treatment-sec><tp:treatment-sec sec-type="variation" id="SECID0E4XCI"><title>Variation.</title><p>Very little morphological variation was noted except for differences in the number of punctures (1–3) in the elytral accessory striae, which is sometimes variable between elytra on the same individual. Differences were also observed in the length of the pronotal sublateral carinae which can be up to 1/4 the length of the pronotum or shorter. Measured specimens vary in size from 2.9–3.6 mm long and 1.2–1.5 mm wide (n = 11). The sizes of the males and females overlap, but the females are generally larger than the males: females 3.2–3.6 long, 1.3–1.5 mm wide (n = 6); males 2.9–3.4 mm long, 1.2–1.4 mm wide (n = 5).</p></tp:treatment-sec><tp:treatment-sec sec-type="etymology" id="SECID0ECYCI"><title>Etymology.</title><p>The specific epithet <italic>monteithi</italic>, a noun in the genitive case, is given in honor of Geoffrey Monteith of the Queensland Museum who has collected &gt; 200,000 insects, including nearly all of the specimens of <tp:taxon-name><tp:taxon-name-part taxon-name-part-type="family">Elmidae</tp:taxon-name-part></tp:taxon-name> housed there.</p></tp:treatment-sec><tp:treatment-sec sec-type="distribution" id="SECID0EPYCI"><title>Distribution.</title><p><italic><tp:taxon-name><tp:taxon-name-part taxon-name-part-type="genus" reg="Ovolara">Ovolara</tp:taxon-name-part><tp:taxon-name-part taxon-name-part-type="species" reg="monteithi">monteithi</tp:taxon-name-part></tp:taxon-name></italic> occurs in north Queensland, Australia (Fig. <xref ref-type="fig" rid="F1">6</xref>).</p></tp:treatment-sec><tp:treatment-sec sec-type="habitat" id="SECID0EEZCI"><title>Habitat.</title><p>The specimens collected at the type locality, Millaa Millaa Falls Park on the Atherton Tableland, were taken at mercury vapor light near a large waterfall at 780 m elevation (G. Monteith, in litt.) . The other six collection localities included streams and small rivers in rainforest, remnant rainforest, and farmland habitats at elevations from 20–850 m. Most of the <named-content xmlns:xlink="http://www.w3.org/1999/xlink" content-type="dwc:institutional_code" xlink:type="simple">QM</named-content> specimens were collected at mercury vapor lights near streams and rivers (G. Monteith, in litt.).</p></tp:treatment-sec><tp:treatment-sec sec-type="Associated byrrhoid taxa" id="SECID0EOZCI"><title>Associated byrrhoid taxa.</title><p><tp:taxon-name><tp:taxon-name-part taxon-name-part-type="family">Elmidae</tp:taxon-name-part></tp:taxon-name>: <tp:taxon-name><tp:taxon-name-part taxon-name-part-type="subfamily">Larainae</tp:taxon-name-part></tp:taxon-name>: <italic><tp:taxon-name><tp:taxon-name-part taxon-name-part-type="genus" reg="Australara">Australara</tp:taxon-name-part><tp:taxon-name-part taxon-name-part-type="species" reg="glaisteri">glaisteri</tp:taxon-name-part></tp:taxon-name></italic> sp. nov., <italic><tp:taxon-name><tp:taxon-name-part taxon-name-part-type="genus" reg="Ovolara">Ovolara</tp:taxon-name-part><tp:taxon-name-part taxon-name-part-type="species" reg="lawrencei">lawrencei</tp:taxon-name-part></tp:taxon-name></italic> sp. nov., <italic><tp:taxon-name><tp:taxon-name-part taxon-name-part-type="genus" reg="Ovolara">O.</tp:taxon-name-part><tp:taxon-name-part taxon-name-part-type="species" reg="leai">leai</tp:taxon-name-part></tp:taxon-name></italic>, <italic><tp:taxon-name><tp:taxon-name-part taxon-name-part-type="genus" reg="Potamophilinus">Potamophilinus</tp:taxon-name-part><tp:taxon-name-part taxon-name-part-type="species" reg="papuanus">papuanus</tp:taxon-name-part></tp:taxon-name></italic>, <italic><tp:taxon-name><tp:taxon-name-part taxon-name-part-type="genus" reg="Stetholus">Stetholus</tp:taxon-name-part><tp:taxon-name-part taxon-name-part-type="species" reg="longipennis">longipennis</tp:taxon-name-part></tp:taxon-name></italic> sp. nov.</p></tp:treatment-sec><tp:treatment-sec><!--Section generated to contain objects referenced in tp:taxon-treatment.--><fig id="F1" position="float" orientation="portrait"><object-id xmlns:xlink="http://www.w3.org/1999/xlink" content-type="doi" xlink:type="simple">10.3897/zookeys.1073.71843.figures1-12</object-id><object-id xmlns:xlink="http://www.w3.org/1999/xlink" content-type="arpha" xlink:type="simple">7AF72FF3-C370-57D9-AE4A-0F18EA03E34E</object-id><label>Figures 1–12.</label><caption><p>Geographical distribution of species records <bold>1</bold><italic><tp:taxon-name><tp:taxon-name-part taxon-name-part-type="genus" reg="Australara">Australara</tp:taxon-name-part><tp:taxon-name-part taxon-name-part-type="species" reg="glaisteri">glaisteri</tp:taxon-name-part></tp:taxon-name></italic> gen. nov., sp. nov. <bold>2</bold><italic><tp:taxon-name><tp:taxon-name-part taxon-name-part-type="genus" reg="Hydora">Hydora</tp:taxon-name-part><tp:taxon-name-part taxon-name-part-type="species" reg="laticeps">laticeps</tp:taxon-name-part></tp:taxon-name></italic><bold>3</bold><italic><tp:taxon-name><tp:taxon-name-part taxon-name-part-type="genus" reg="Ovolara">Ovolara</tp:taxon-name-part><tp:taxon-name-part taxon-name-part-type="species" reg="australis">australis</tp:taxon-name-part></tp:taxon-name></italic><bold>4</bold><italic><tp:taxon-name><tp:taxon-name-part taxon-name-part-type="genus" reg="Ovolara">Ovolara</tp:taxon-name-part><tp:taxon-name-part taxon-name-part-type="species" reg="lawrencei">lawrencei</tp:taxon-name-part></tp:taxon-name></italic> sp. nov. <bold>5</bold><italic><tp:taxon-name><tp:taxon-name-part taxon-name-part-type="genus" reg="Ovolara">Ovolara</tp:taxon-name-part><tp:taxon-name-part taxon-name-part-type="species" reg="leai">leai</tp:taxon-name-part></tp:taxon-name></italic><bold>6</bold><italic><tp:taxon-name><tp:taxon-name-part taxon-name-part-type="genus" reg="Ovolara">Ovolara</tp:taxon-name-part><tp:taxon-name-part taxon-name-part-type="species" reg="monteithi">monteithi</tp:taxon-name-part></tp:taxon-name></italic> sp. nov. <bold>7</bold><italic><tp:taxon-name><tp:taxon-name-part taxon-name-part-type="genus" reg="Potamophilinus">Potamophilinus</tp:taxon-name-part><tp:taxon-name-part taxon-name-part-type="species" reg="papuanus">papuanus</tp:taxon-name-part></tp:taxon-name></italic><bold>8</bold><italic><tp:taxon-name><tp:taxon-name-part taxon-name-part-type="genus" reg="Stetholus">Stetholus</tp:taxon-name-part><tp:taxon-name-part taxon-name-part-type="species" reg="carinatus">carinatus</tp:taxon-name-part></tp:taxon-name></italic> sp. nov. <bold>9</bold><italic><tp:taxon-name><tp:taxon-name-part taxon-name-part-type="genus" reg="Stetholus">Stetholus</tp:taxon-name-part><tp:taxon-name-part taxon-name-part-type="species" reg="elongatus">elongatus</tp:taxon-name-part></tp:taxon-name></italic><bold>10</bold><italic><tp:taxon-name><tp:taxon-name-part taxon-name-part-type="genus" reg="Stetholus">Stetholus</tp:taxon-name-part><tp:taxon-name-part taxon-name-part-type="species" reg="longipennis">longipennis</tp:taxon-name-part></tp:taxon-name></italic> sp. nov. <bold>11</bold><italic><tp:taxon-name><tp:taxon-name-part taxon-name-part-type="genus" reg="Stetholus">Stetholus</tp:taxon-name-part><tp:taxon-name-part taxon-name-part-type="species" reg="metatibialis">metatibialis</tp:taxon-name-part></tp:taxon-name></italic> sp. nov.<bold>12</bold><italic><tp:taxon-name><tp:taxon-name-part taxon-name-part-type="genus" reg="Stetholus">Stetholus</tp:taxon-name-part><tp:taxon-name-part taxon-name-part-type="species" reg="woronora">woronora</tp:taxon-name-part></tp:taxon-name></italic> sp. nov.</p></caption><graphic xmlns:xlink="http://www.w3.org/1999/xlink" xlink:href="zookeys-1073-055-g001.jpg" position="float" orientation="portrait" xlink:type="simple" id="oo_615728.jpg"><uri content-type="original_file" xlink:type="simple">https://binary.pensoft.net/fig/615728</uri></graphic></fig><fig id="F12" position="float" orientation="portrait"><object-id xmlns:xlink="http://www.w3.org/1999/xlink" content-type="doi" xlink:type="simple">10.3897/zookeys.1073.71843.figures30-31</object-id><object-id xmlns:xlink="http://www.w3.org/1999/xlink" content-type="arpha" xlink:type="simple">87456146-454F-55BC-95E9-D0D5EB188365</object-id><label>Figures 30, 31.</label><caption><p><italic><tp:taxon-name><tp:taxon-name-part taxon-name-part-type="genus" reg="Ovolara">Ovolara</tp:taxon-name-part><tp:taxon-name-part taxon-name-part-type="species" reg="monteithi">monteithi</tp:taxon-name-part></tp:taxon-name></italic> sp. nov. <bold>30</bold> female habitus, 3.6 mm long <bold>A</bold> dorsal <bold>B</bold> ventral <bold>31</bold> male genitalia <bold>A</bold> dorsal view <bold>B</bold> lateral view <bold>C</bold> ventral view.</p></caption><graphic xmlns:xlink="http://www.w3.org/1999/xlink" xlink:href="zookeys-1073-055-g012.jpg" position="float" orientation="portrait" xlink:type="simple" id="oo_615739.jpg"><uri content-type="original_file" xlink:type="simple">https://binary.pensoft.net/fig/615739</uri></graphic></fig><fig id="F8" position="float" orientation="portrait"><object-id xmlns:xlink="http://www.w3.org/1999/xlink" content-type="doi" xlink:type="simple">10.3897/zookeys.1073.71843.figures23-24</object-id><object-id xmlns:xlink="http://www.w3.org/1999/xlink" content-type="arpha" xlink:type="simple">D1012FC1-6C5B-5CF4-B45A-2D23C008FBB5</object-id><label>Figures 23, 24.</label><caption><p><italic><tp:taxon-name><tp:taxon-name-part taxon-name-part-type="genus" reg="Ovolara">Ovolara</tp:taxon-name-part><tp:taxon-name-part taxon-name-part-type="species" reg="australis">australis</tp:taxon-name-part></tp:taxon-name></italic>, male <bold>23</bold> habitus, 4.1 mm long <bold>A</bold> dorsal <bold>B</bold> ventral <bold>24</bold> male genitalia <bold>A</bold> dorsal view <bold>B</bold> lateral view <bold>C</bold> ventral view.</p></caption><graphic xmlns:xlink="http://www.w3.org/1999/xlink" xlink:href="zookeys-1073-055-g008.jpg" position="float" orientation="portrait" xlink:type="simple" id="oo_615735.jpg"><uri content-type="original_file" xlink:type="simple">https://binary.pensoft.net/fig/615735</uri></graphic></fig><fig id="F9" position="float" orientation="portrait"><object-id xmlns:xlink="http://www.w3.org/1999/xlink" content-type="doi" xlink:type="simple">10.3897/zookeys.1073.71843.figures25-26</object-id><object-id xmlns:xlink="http://www.w3.org/1999/xlink" content-type="arpha" xlink:type="simple">74DA3F42-D14A-5FC9-B0D3-0B55E8408C6E</object-id><label>Figures 25, 26.</label><caption><p><italic><tp:taxon-name><tp:taxon-name-part taxon-name-part-type="genus" reg="Ovolara">Ovolara</tp:taxon-name-part><tp:taxon-name-part taxon-name-part-type="species" reg="lawrencei">lawrencei</tp:taxon-name-part></tp:taxon-name></italic> sp. nov., male <bold>25</bold> habitus, 3.0 mm long <bold>A</bold> dorsal <bold>B</bold> ventral <bold>26</bold> male genitalia <bold>A</bold> dorsal view <bold>B</bold> lateral view <bold>C</bold> ventral view.</p></caption><graphic xmlns:xlink="http://www.w3.org/1999/xlink" xlink:href="zookeys-1073-055-g009.jpg" position="float" orientation="portrait" xlink:type="simple" id="oo_615736.jpg"><uri content-type="original_file" xlink:type="simple">https://binary.pensoft.net/fig/615736</uri></graphic></fig><fig id="F11" position="float" orientation="portrait"><object-id xmlns:xlink="http://www.w3.org/1999/xlink" content-type="doi" xlink:type="simple">10.3897/zookeys.1073.71843.figures28-29</object-id><object-id xmlns:xlink="http://www.w3.org/1999/xlink" content-type="arpha" xlink:type="simple">1674E345-12FB-5877-A263-A829CF418B6C</object-id><label>Figures 28, 29.</label><caption><p><italic><tp:taxon-name><tp:taxon-name-part taxon-name-part-type="genus" reg="Ovolara">Ovolara</tp:taxon-name-part><tp:taxon-name-part taxon-name-part-type="species" reg="leai">leai</tp:taxon-name-part></tp:taxon-name></italic>, male <bold>28</bold> habitus, 3.4 mm long <bold>A</bold> dorsal <bold>B</bold> ventral <bold>29</bold> male genitalia <bold>A</bold> dorsal view <bold>B</bold> lateral view <bold>C</bold> ventral view.</p></caption><graphic xmlns:xlink="http://www.w3.org/1999/xlink" xlink:href="zookeys-1073-055-g011.jpg" position="float" orientation="portrait" xlink:type="simple" id="oo_615738.jpg"><uri content-type="original_file" xlink:type="simple">https://binary.pensoft.net/fig/615738</uri></graphic></fig></tp:treatment-sec></tp:taxon-treatment>
