# Supplementary material for: A review of the Larainae of Australia with description of seven new species and the new genus Australara (Coleoptera, Byrrhoidea, Elmidae)
Source: Zookeys. 2021 Nov 29;1073:55–117. doi: 10.3897/zookeys.1073.71843 (PMC8648685; doi:10.3897/zookeys.1073.71843)
Supplement: XML Treatment for Potamophilinus [file zookeys.1073.71843-treatment10.xml]

<!DOCTYPE tp:taxon-treatment
  PUBLIC "-//TaxonX//DTD Taxonomic Treatment Publishing DTD v0 20100105//EN" "tax-treatment-NSO.dtd">
<tp:taxon-treatment xmlns:tp="http://www.plazi.org/taxpub"><tp:treatment-meta><kwd-group><label>Taxon classification</label><kwd>
                <named-content content-type="kingdom">Animalia</named-content>
              </kwd><kwd>
                <named-content content-type="order">Coleoptera</named-content>
              </kwd><kwd>
                <named-content content-type="family">Elmidae</named-content>
              </kwd></kwd-group><mixed-citation publication-type="journal"><person-group><name><surname>Barr</surname><given-names>Cheryl B.</given-names></name><name><surname>Shepard</surname><given-names>William D.</given-names></name></person-group><article-title>A review of the <tp:taxon-name><tp:taxon-name-part taxon-name-part-type="subfamily">Larainae</tp:taxon-name-part></tp:taxon-name> of Australia with description of seven new species and the new genus <italic><tp:taxon-name><tp:taxon-name-part taxon-name-part-type="genus" reg="Australara">Australara</tp:taxon-name-part></tp:taxon-name></italic> (<tp:taxon-name><tp:taxon-name-part taxon-name-part-type="order">Coleoptera</tp:taxon-name-part></tp:taxon-name>, <tp:taxon-name><tp:taxon-name-part taxon-name-part-type="superfamily">Byrrhoidea</tp:taxon-name-part></tp:taxon-name>, <tp:taxon-name><tp:taxon-name-part taxon-name-part-type="family">Elmidae</tp:taxon-name-part></tp:taxon-name>)</article-title><source>Zookeys</source><day>29</day><month>11</month><year>2021</year><volume>1073</volume><fpage>55</fpage><lpage>117</lpage><pub-id pub-id-type="doi">10.3897/zookeys.1073.71843</pub-id></mixed-citation></tp:treatment-meta><tp:nomenclature><label>Genus</label><tp:taxon-name>
              <object-id xmlns:xlink="http://www.w3.org/1999/xlink" content-type="arpha" xlink:type="simple">DA7688BC-237D-52A6-B61E-6ECA3AE98216</object-id>
              <tp:taxon-name-part taxon-name-part-type="genus" reg="Potamophilinus">Potamophilinus</tp:taxon-name-part>
            </tp:taxon-name><tp:taxon-authority>Grouvelle, 1896</tp:taxon-authority></tp:nomenclature><tp:treatment-sec sec-type="type species" id="SECID0EV3CI"><title>Type species.</title><p><italic><tp:taxon-name><tp:taxon-name-part taxon-name-part-type="genus" reg="Potamophilus">Potamophilus</tp:taxon-name-part><tp:taxon-name-part taxon-name-part-type="species" reg="longipes">longipes</tp:taxon-name-part></tp:taxon-name></italic> Grouvelle, 1892.</p></tp:treatment-sec><tp:treatment-sec sec-type="Differential diagnosis" id="SECID0EG4CI"><title>Differential diagnosis.</title><p>Pronotum with a wide, U-shaped, transverse impression at the anterior third, without basal sublateral carinae; pronotal posterior angles blunt, not distinctly bidentate; elytral apices angulate; prosternal process carinate, broad between procoxae, abruptly narrowed and spinose between mesocoxae, acuminate apically; apices of metatibiae exceeding apices of elytra; abdominal ventrites 1+2 longer than 3+4+5, ventrite 1 very long, ventrite 2 long, ventrites 3–5 each very short, loosely fitted to epipleura. <italic><tp:taxon-name><tp:taxon-name-part taxon-name-part-type="genus" reg="Potamophilinus">Potamophilinus</tp:taxon-name-part></tp:taxon-name></italic> is easily differentiated from all other Australian laraine genera by the above characteristics of the pronotum, elytral apices and prosternal process. Although <italic><tp:taxon-name><tp:taxon-name-part taxon-name-part-type="genus" reg="Potamophilus">Potamophilus</tp:taxon-name-part></tp:taxon-name></italic> Germar and <italic><tp:taxon-name><tp:taxon-name-part taxon-name-part-type="genus" reg="Parapotamophilus">Parapotamophilus</tp:taxon-name-part></tp:taxon-name></italic> Brown have not been reported from Australia, like <italic><tp:taxon-name><tp:taxon-name-part taxon-name-part-type="genus" reg="Potamophilinus">Potamophilinus</tp:taxon-name-part></tp:taxon-name></italic> they occur in Papua New Guinea and therefore are being included here in the generic diagnosis. <italic><tp:taxon-name><tp:taxon-name-part taxon-name-part-type="genus" reg="Potamophilus">Potamophilus</tp:taxon-name-part></tp:taxon-name></italic> differs by having the pronotal posterior angles acute, distinctly bidentate; elytral apices acute, divergent; apices of metatibiae just reaching apices of elytra; abdominal ventrites 1+2 shorter than ventrites 3+4+5. <italic><tp:taxon-name><tp:taxon-name-part taxon-name-part-type="genus" reg="Parapotamophilus">Parapotamophilus</tp:taxon-name-part></tp:taxon-name></italic> has the pronotum without a transverse impression; elytral apices rounded; prosternal process broad, not spinose; abdominal ventrites 1+2 shorter than ventrites 3+4+5.</p></tp:treatment-sec><tp:treatment-sec sec-type="distribution" id="SECID0EW5CI"><title>Distribution.</title><p>Thirteen species of <italic><tp:taxon-name><tp:taxon-name-part taxon-name-part-type="genus" reg="Potamophilinus">Potamophilinus</tp:taxon-name-part></tp:taxon-name></italic> occur from eastern Asia to Australia.</p></tp:treatment-sec><tp:treatment-sec sec-type="comments" id="SECID0ED6CI"><title>Comments.</title><p><xref ref-type="bibr" rid="B12">Grouvelle (1896)</xref> erected <italic><tp:taxon-name><tp:taxon-name-part taxon-name-part-type="genus" reg="Potamophilinus">Potamophilinus</tp:taxon-name-part></tp:taxon-name></italic> and designated <italic><tp:taxon-name><tp:taxon-name-part taxon-name-part-type="genus" reg="Potamophilus">Potamophilus</tp:taxon-name-part><tp:taxon-name-part taxon-name-part-type="species" reg="longipes">longipes</tp:taxon-name-part></tp:taxon-name></italic> Grouvelle, 1892, as the type species.</p><p>In his unpublished checklist of elmid species, <xref ref-type="bibr" rid="B4">Calder (1992)</xref> listed an undescribed species of <italic><tp:taxon-name><tp:taxon-name-part taxon-name-part-type="genus" reg="Potamophilinus">Potamophilinus</tp:taxon-name-part></tp:taxon-name></italic> from north Queensland based on three specimens in <named-content xmlns:xlink="http://www.w3.org/1999/xlink" content-type="dwc:institutional_code" xlink:type="simple">ANIC</named-content> labeled “W. Claudie River / Iron Range, NQ / 13 May 1971 / J.G.Brooks”. We examined the specimens and concluded that they are <italic><tp:taxon-name><tp:taxon-name-part taxon-name-part-type="genus" reg="Potamophilinus">P.</tp:taxon-name-part><tp:taxon-name-part taxon-name-part-type="species" reg="papuanus">papuanus</tp:taxon-name-part></tp:taxon-name></italic> Satô, described from New Guinea, by comparison with paratypes of that species, the original description, and the male genitalia. <xref ref-type="bibr" rid="B18">Lawrence and Britton (1994)</xref> first reported the genus from Australia, probably from Calder’s determination. As mentioned in the differential diagnosis, two other genera of <tp:taxon-name><tp:taxon-name-part taxon-name-part-type="subfamily">Larainae</tp:taxon-name-part></tp:taxon-name> besides <italic><tp:taxon-name><tp:taxon-name-part taxon-name-part-type="genus" reg="Potamophilinus">Potamophilinus</tp:taxon-name-part></tp:taxon-name></italic> occur in nearby Papua New Guinea, <italic><tp:taxon-name><tp:taxon-name-part taxon-name-part-type="genus" reg="Potamophilus">Potamophilus</tp:taxon-name-part></tp:taxon-name></italic> and <italic><tp:taxon-name><tp:taxon-name-part taxon-name-part-type="genus" reg="Parapotamophilus">Parapotamophilus</tp:taxon-name-part></tp:taxon-name></italic>. Possibly they too will be found in Australia in the future. <xref ref-type="bibr" rid="B11">Glaister (1999)</xref> keyed and illustrated larvae from the Northern Territory which she assumed to be <italic><tp:taxon-name><tp:taxon-name-part taxon-name-part-type="genus" reg="Potamophilinus">Potamophilinus</tp:taxon-name-part></tp:taxon-name></italic>, but this was not verified by rearing to adult.</p></tp:treatment-sec><ref-list><ref id="B12"><mixed-citation xmlns:xlink="http://www.w3.org/1999/xlink" xlink:type="simple"><person-group><name name-style="western"><surname>Grouvelle</surname><given-names>A</given-names></name></person-group> (<year>1896</year>) <article-title>Note sur les subdivisions génériques de Potamophiliens (Col.).</article-title><source>Bulletin de la Société Entomologique de France</source><volume>4</volume>: <fpage>77</fpage>–<lpage>79</lpage>. <ext-link xlink:type="simple" ext-link-type="doi" xlink:href="10.3406/bsef.1896.21786">https://doi.org/10.3406/bsef.1896.21786</ext-link></mixed-citation></ref><ref id="B4"><mixed-citation xmlns:xlink="http://www.w3.org/1999/xlink" xlink:type="simple"><person-group><name name-style="western"><surname>Calder</surname><given-names>AA</given-names></name></person-group> (<year>1992</year>) Illustrated keys and notes to the genera of adult Australian <tp:taxon-name><tp:taxon-name-part taxon-name-part-type="family">Elmidae</tp:taxon-name-part></tp:taxon-name>. Coleopteran Identification Workshop, Murray–Darling Freshwater Research Centre, Albury (New South Wales, Australia), February 1992. [Unpublished]</mixed-citation></ref><ref id="B18"><mixed-citation xmlns:xlink="http://www.w3.org/1999/xlink" xlink:type="simple"><person-group><name name-style="western"><surname>Lawrence</surname><given-names>JF</given-names></name><name name-style="western"><surname>Britton</surname><given-names>EB</given-names></name></person-group> (<year>1994</year>) <source>Australian Beetles.</source><publisher-name>Melbourne University Press</publisher-name>, <publisher-loc>Carlton, Victoria</publisher-loc>, <size units="page">192 pp</size>. <ext-link xlink:type="simple" ext-link-type="doi" xlink:href="10.1071/9780643100695">https://doi.org/10.1071/9780643100695</ext-link></mixed-citation></ref><ref id="B11"><mixed-citation xmlns:xlink="http://www.w3.org/1999/xlink" xlink:type="simple"><person-group><name name-style="western"><surname>Glaister</surname><given-names>A</given-names></name></person-group> (<year>1999</year>) <source>Guide to the Identification of Australian <tp:taxon-name><tp:taxon-name-part taxon-name-part-type="family">Elmidae</tp:taxon-name-part></tp:taxon-name> Larvae (<tp:taxon-name><tp:taxon-name-part taxon-name-part-type="class">Insecta</tp:taxon-name-part></tp:taxon-name>: <tp:taxon-name><tp:taxon-name-part taxon-name-part-type="order">Coleoptera</tp:taxon-name-part></tp:taxon-name>). Cooperative Research Centre for Freshwater Ecology Identification Guide No. 21.</source><publisher-name>Cooperative Research Centre for Freshwater Ecology</publisher-name>, <publisher-loc>Thurgoona, NSW</publisher-loc>, <size units="page">48 pp</size>.</mixed-citation></ref></ref-list></tp:taxon-treatment>
