# Supplementary material for: A review of the Larainae of Australia with description of seven new species and the new genus Australara (Coleoptera, Byrrhoidea, Elmidae)
Source: Zookeys. 2021 Nov 29;1073:55–117. doi: 10.3897/zookeys.1073.71843 (PMC8648685; doi:10.3897/zookeys.1073.71843)
Supplement: XML Treatment for Potamophilinus papuanus [file zookeys.1073.71843-treatment11.xml]

<!DOCTYPE tp:taxon-treatment
  PUBLIC "-//TaxonX//DTD Taxonomic Treatment Publishing DTD v0 20100105//EN" "tax-treatment-NSO.dtd">
<tp:taxon-treatment xmlns:tp="http://www.plazi.org/taxpub"><tp:treatment-meta><kwd-group><label>Taxon classification</label><kwd>
                <named-content content-type="kingdom">Animalia</named-content>
              </kwd><kwd>
                <named-content content-type="order">Coleoptera</named-content>
              </kwd><kwd>
                <named-content content-type="family">Elmidae</named-content>
              </kwd></kwd-group><mixed-citation publication-type="journal"><person-group><name><surname>Barr</surname><given-names>Cheryl B.</given-names></name><name><surname>Shepard</surname><given-names>William D.</given-names></name></person-group><article-title>A review of the <tp:taxon-name><tp:taxon-name-part taxon-name-part-type="subfamily">Larainae</tp:taxon-name-part></tp:taxon-name> of Australia with description of seven new species and the new genus <italic><tp:taxon-name><tp:taxon-name-part taxon-name-part-type="genus" reg="Australara">Australara</tp:taxon-name-part></tp:taxon-name></italic> (<tp:taxon-name><tp:taxon-name-part taxon-name-part-type="order">Coleoptera</tp:taxon-name-part></tp:taxon-name>, <tp:taxon-name><tp:taxon-name-part taxon-name-part-type="superfamily">Byrrhoidea</tp:taxon-name-part></tp:taxon-name>, <tp:taxon-name><tp:taxon-name-part taxon-name-part-type="family">Elmidae</tp:taxon-name-part></tp:taxon-name>)</article-title><source>Zookeys</source><day>29</day><month>11</month><year>2021</year><volume>1073</volume><fpage>55</fpage><lpage>117</lpage><pub-id pub-id-type="doi">10.3897/zookeys.1073.71843</pub-id></mixed-citation></tp:treatment-meta><tp:nomenclature><tp:taxon-name>
              <object-id xmlns:xlink="http://www.w3.org/1999/xlink" content-type="arpha" xlink:type="simple">4EC603F0-D0AF-58B7-A2B8-174B73146A08</object-id>
              <tp:taxon-name-part taxon-name-part-type="genus" reg="Potamophilinus">Potamophilinus</tp:taxon-name-part>
              <tp:taxon-name-part taxon-name-part-type="species" reg="papuanus">papuanus</tp:taxon-name-part>
            </tp:taxon-name><tp:taxon-authority>Satô, 1973</tp:taxon-authority><xref ref-type="fig" rid="F1">Figs 7</xref><xref ref-type="fig" rid="F13">, 32</xref><xref ref-type="fig" rid="F13">, 33</xref></tp:nomenclature><tp:treatment-sec sec-type="type locality" id="SECID0EUDDI"><title>Type locality.</title><p>Wum, Upper Jimi Valley, NE New Guinea (Papua New Guinea) (holotype deposited in the Bishop Museum, Honolulu, Hawaii). Geographic coordinates unavailable.</p><p><bold>Paratypes examined (2).</bold> NEW GUINEA (NE) / Wum, Upper Jimmi [Jimi] V. / 840 m. VII-17-'55 // J.L. Gressitt / Collector // Paratype / <tp:taxon-name><tp:taxon-name-part taxon-name-part-type="genus" reg="Potamophilinus">Potamophilinus</tp:taxon-name-part></tp:taxon-name> / <tp:taxon-name><tp:taxon-name-part taxon-name-part-type="genus" reg="Potamophilinus"/><tp:taxon-name-part taxon-name-part-type="species" reg="papuanus">papuanus</tp:taxon-name-part></tp:taxon-name> M. Sato / DET. M. SATO 1972 (1 <abbrev xmlns:xlink="http://www.w3.org/1999/xlink" xlink:title="Essig Museum of Entomology, University of California" id="ABBRID0EMEDI" xlink:type="simple">EMEC</abbrev>); NEW GUINEA (NE) / Wau, Morobe Distr. / 1200 m, 25-30.IV.62 // Light Trap / J. Sedlacek / BISHOP // Paratype / <tp:taxon-name><tp:taxon-name-part taxon-name-part-type="genus" reg="Potamophilinus">Potamophilinus</tp:taxon-name-part></tp:taxon-name> / <tp:taxon-name><tp:taxon-name-part taxon-name-part-type="genus" reg="Potamophilinus"/><tp:taxon-name-part taxon-name-part-type="species" reg="papuanus">papuanus</tp:taxon-name-part></tp:taxon-name> M. Sato / DET. M. SATO 1972 (1 <abbrev xmlns:xlink="http://www.w3.org/1999/xlink" xlink:title="Essig Museum of Entomology, University of California" id="ABBRID0E6EDI" xlink:type="simple">EMEC</abbrev>).</p><p><bold>Other material examined (13).</bold> AUSTRALIA: no. <abbrev xmlns:xlink="http://www.w3.org/1999/xlink" xlink:title="Queensland" id="ABBRID0EHFDI" xlink:type="simple">QLD</abbrev> / Freshwater, Freshwater / Cr. at Ryan Weare Park / <named-content xmlns:xlink="http://www.w3.org/1999/xlink" content-type="dwc:verbatimCoordinates" xlink:type="simple"><named-content content-type="geo-json" specific-use="{&#34;type&#34;:&#34;Point&#34;,&#34;coordinates&#34;:[145.701389,-16.886944]}" id="NCID0EOFDI" xlink:type="simple">16°53’13”S, 145°42’05”E </named-content></named-content>/ 18-I-2001, coll. C.B. Barr (2 <abbrev xmlns:xlink="http://www.w3.org/1999/xlink" xlink:title="Essig Museum of Entomology, University of California" id="ABBRID0ETFDI" xlink:type="simple">EMEC</abbrev>); AUSTRALIA: Queensland / Freshwater / 18 I 2001 / Freshwater Creek / <named-content xmlns:xlink="http://www.w3.org/1999/xlink" content-type="dwc:verbatimCoordinates" xlink:type="simple"><named-content content-type="geo-json" specific-use="{&#34;type&#34;:&#34;Point&#34;,&#34;coordinates&#34;:[145.701389,-16.886944]}" id="NCID0E1FDI" xlink:type="simple">S16°53'13" E145°42'05"</named-content></named-content> (WDS-A-1370 on reverse) // William D. / Shepard, leg. // <tp:taxon-name><tp:taxon-name-part taxon-name-part-type="genus" reg="Potamophilinus">Potamophilinus</tp:taxon-name-part></tp:taxon-name> / <tp:taxon-name><tp:taxon-name-part taxon-name-part-type="genus" reg="Potamophilinus"/><tp:taxon-name-part taxon-name-part-type="species" reg="papuanus">papuanus</tp:taxon-name-part></tp:taxon-name> / W. D. Shepard (1 <named-content xmlns:xlink="http://www.w3.org/1999/xlink" content-type="dwc:institutional_code" xlink:type="simple">ANIC</named-content>, 4 <abbrev xmlns:xlink="http://www.w3.org/1999/xlink" xlink:title="Essig Museum of Entomology, University of California" id="ABBRID0ESGDI" xlink:type="simple">EMEC</abbrev>); AUSTRALIA: Queensland / Emerald Creek Store / 17 I 2001 / Emerald Creek / <named-content xmlns:xlink="http://www.w3.org/1999/xlink" content-type="dwc:verbatimCoordinates" xlink:type="simple"><named-content content-type="geo-json" specific-use="{&#34;type&#34;:&#34;Point&#34;,&#34;coordinates&#34;:[145.472500,-16.986667]}" id="NCID0EZGDI" xlink:type="simple">S16°59'12" E145°28'21"</named-content></named-content> (WDS-A-1369 on reverse) // William D. / Shepard, leg // <tp:taxon-name><tp:taxon-name-part taxon-name-part-type="genus" reg="Potamophilinus">Potamophilinus</tp:taxon-name-part></tp:taxon-name> / <tp:taxon-name><tp:taxon-name-part taxon-name-part-type="genus" reg="Potamophilinus"/><tp:taxon-name-part taxon-name-part-type="species" reg="papuanus">papuanus</tp:taxon-name-part></tp:taxon-name> / W. D. Shepard (2 <abbrev xmlns:xlink="http://www.w3.org/1999/xlink" xlink:title="Essig Museum of Entomology, University of California" id="ABBRID0ENHDI" xlink:type="simple">EMEC</abbrev>); Upper Daintree R. / Via Daintree, / 27.xii.1964. N.Qld. / G. Monteith // EX UQIC / DONATED / 2011 (1 <named-content xmlns:xlink="http://www.w3.org/1999/xlink" content-type="dwc:institutional_code" xlink:type="simple">QM</named-content>); W. Claudie River / Iron Range, NQ / 13 May 1971 / J.G.Brooks (3 <named-content xmlns:xlink="http://www.w3.org/1999/xlink" content-type="dwc:institutional_code" xlink:type="simple">ANIC</named-content>).</p></tp:treatment-sec><tp:treatment-sec sec-type="Differential diagnosis" id="SECID0E6HDI"><title>Differential diagnosis</title><p><bold>(n = 15).</bold> Body (Fig. <xref ref-type="fig" rid="F13">32</xref>) elongate, sides subparallel; antennae loosely clavate, not reaching to middle of pronotum; maxillary palpi each with tip of palpomere 4 obliquely truncate, elliptical; labial palpi with tip of palpomere 3 truncate, oval; pronotum flat, with a wide, U-shaped, transverse impression at anterior 1/3, without basal sublateral carinae; pronotal anterior angles depressed, posterior angles blunt, each with a large, adjacent oval depression; elytra striate-punctate, apices angulate; pro- and mesofemora broad and anteriorly flattened to slightly concave; prosternal process very long, carinate, broad between procoxae, abruptly narrowed and spinose between mesocoxae, apex acuminate; apices of metatibiae exceeding apices of elytra; abdomen with six visible ventrites, loosely fitted to epipleura; aedeagus (Fig. <xref ref-type="fig" rid="F13">33</xref>) very long and slender; penis and parameres abruptly angled at base; parameres fused with penis basally and appressed apically. <italic><tp:taxon-name><tp:taxon-name-part taxon-name-part-type="genus" reg="Potamophilinus">Potamophilinus</tp:taxon-name-part><tp:taxon-name-part taxon-name-part-type="species" reg="papuanus">papuanus</tp:taxon-name-part></tp:taxon-name></italic> (Fig. <xref ref-type="fig" rid="F13">32</xref>) is easily differentiated from all other Australian laraines by characteristics of the pronotum, elytral apices, prosternal process, and unusual male genitalia (Fig. <xref ref-type="fig" rid="F13">33</xref>).</p><fig id="F13" position="float" orientation="portrait"><object-id xmlns:xlink="http://www.w3.org/1999/xlink" content-type="doi" xlink:type="simple">10.3897/zookeys.1073.71843.figures32-33</object-id><object-id xmlns:xlink="http://www.w3.org/1999/xlink" content-type="arpha" xlink:type="simple">9AA388C3-2BDA-5069-9B25-8CA85855A8BF</object-id><label>Figures 32, 33.</label><caption><p><italic><tp:taxon-name><tp:taxon-name-part taxon-name-part-type="genus" reg="Potamophilinus">Potamophilinus</tp:taxon-name-part><tp:taxon-name-part taxon-name-part-type="species" reg="papuanus">papuanus</tp:taxon-name-part></tp:taxon-name></italic>, male <bold>32</bold> habitus, 4.6 mm long <bold>A</bold> dorsal <bold>B</bold> ventral <bold>33</bold> male genitalia <bold>A</bold> dorsal view <bold>B</bold> lateral view <bold>C</bold> ventral view.</p></caption><graphic xmlns:xlink="http://www.w3.org/1999/xlink" xlink:href="zookeys-1073-055-g013.jpg" position="float" orientation="portrait" xlink:type="simple" id="oo_615740.jpg"><uri content-type="original_file" xlink:type="simple">https://binary.pensoft.net/fig/615740</uri></graphic></fig></tp:treatment-sec><tp:treatment-sec sec-type="variation" id="SECID0EIKDI"><title>Variation.</title><p>Measured specimens from Australia vary in size from 4.4–4.9 mm long and 1.7–2.1 mm wide (n = 11). The females are larger than the males, but the sample size is small: females 4.6–4.9 mm long, 1.8–2.1 mm wide (n = 6); males 4.4–4.7 mm long, 1.7–1.9 mm wide (n = 5). In the species description, <xref ref-type="bibr" rid="B22">Satô (1973)</xref> reported a much wider size range in Papua New Guinea specimens: 4.2–5.6 mm long, 1.6–2.1 mm wide. In measurements of two specimens from the type series, the male is a full millimeter shorter than the female. The species is sexually dimorphic with males having the elytral apices truncate and angulate, and females having the elytral apices broadly rounded except for each with a deflexed, triangular tooth near the inner margin (visible in posterior view).</p></tp:treatment-sec><tp:treatment-sec sec-type="distribution" id="SECID0ESKDI"><title>Distribution.</title><p><italic><tp:taxon-name><tp:taxon-name-part taxon-name-part-type="genus" reg="Potamophilinus">Potamophilinus</tp:taxon-name-part><tp:taxon-name-part taxon-name-part-type="species" reg="papuanus">papuanus</tp:taxon-name-part></tp:taxon-name></italic> occurs in Papua New Guinea, north Queensland (Fig. <xref ref-type="fig" rid="F1">7</xref>) and possibly the Northern Territory (<xref ref-type="bibr" rid="B10">Glaister 1992</xref>, <xref ref-type="bibr" rid="B11">1999</xref>), Australia.</p></tp:treatment-sec><tp:treatment-sec sec-type="habitat" id="SECID0EPLDI"><title>Habitat and life history.</title><p>Our few records of <italic><tp:taxon-name><tp:taxon-name-part taxon-name-part-type="genus" reg="Potamophilinus">P.</tp:taxon-name-part><tp:taxon-name-part taxon-name-part-type="species" reg="papuanus">papuanus</tp:taxon-name-part></tp:taxon-name></italic> are from large, sand-bottomed creeks with warm, clear water where specimens were collected from logs and branches in fast current. In the NT, <italic><tp:taxon-name><tp:taxon-name-part taxon-name-part-type="genus" reg="Potamophilinus">Potamophilinus</tp:taxon-name-part></tp:taxon-name></italic> larvae occur among matted roots at margins of sandy streams (A.Glaister, in litt.). Three adult females, all collected in January, were dissected in the lab and had eggs in their abdomens: two had four eggs each and one had &gt; 20 eggs. Therefore, January is within the reproductive period of the species. One of the specimens examined from New Guinea was collected in a light trap, as was the <named-content xmlns:xlink="http://www.w3.org/1999/xlink" content-type="dwc:institutional_code" xlink:type="simple">QM</named-content> specimen although not labeled as such (G. Monteith, in litt.) .</p></tp:treatment-sec><tp:treatment-sec sec-type="Associated byrrhoid taxa" id="SECID0ERMDI"><title>Associated byrrhoid taxa.</title><p><tp:taxon-name><tp:taxon-name-part taxon-name-part-type="family">Elmidae</tp:taxon-name-part></tp:taxon-name>: <tp:taxon-name><tp:taxon-name-part taxon-name-part-type="subfamily">Larainae</tp:taxon-name-part></tp:taxon-name>: <italic><tp:taxon-name><tp:taxon-name-part taxon-name-part-type="genus" reg="Ovolara">Ovolara</tp:taxon-name-part><tp:taxon-name-part taxon-name-part-type="species" reg="lawrencei">lawrencei</tp:taxon-name-part></tp:taxon-name></italic> sp. nov., <italic><tp:taxon-name><tp:taxon-name-part taxon-name-part-type="genus" reg="Ovolara">O.</tp:taxon-name-part><tp:taxon-name-part taxon-name-part-type="species" reg="leai">leai</tp:taxon-name-part></tp:taxon-name></italic>, <italic><tp:taxon-name><tp:taxon-name-part taxon-name-part-type="genus" reg="Ovolara">O.</tp:taxon-name-part><tp:taxon-name-part taxon-name-part-type="species" reg="monteithi">monteithi</tp:taxon-name-part></tp:taxon-name></italic> sp. nov., <italic><tp:taxon-name><tp:taxon-name-part taxon-name-part-type="genus" reg="Stetholus">Stetholus</tp:taxon-name-part><tp:taxon-name-part taxon-name-part-type="species" reg="longipennis">longipennis</tp:taxon-name-part></tp:taxon-name></italic> sp. nov.; <tp:taxon-name><tp:taxon-name-part taxon-name-part-type="subfamily">Elminae</tp:taxon-name-part></tp:taxon-name>: <italic><tp:taxon-name><tp:taxon-name-part taxon-name-part-type="genus" reg="Austrolimnius">Austrolimnius</tp:taxon-name-part></tp:taxon-name></italic> spp., <italic><tp:taxon-name><tp:taxon-name-part taxon-name-part-type="genus" reg="Graphelmis">Graphelmis</tp:taxon-name-part><tp:taxon-name-part taxon-name-part-type="species" reg="pallidipes">pallidipes</tp:taxon-name-part></tp:taxon-name></italic>, <italic><tp:taxon-name><tp:taxon-name-part taxon-name-part-type="genus" reg="Notriolus">Notriolus</tp:taxon-name-part><tp:taxon-name-part taxon-name-part-type="species" reg="taylori">taylori</tp:taxon-name-part></tp:taxon-name></italic>, <italic><tp:taxon-name><tp:taxon-name-part taxon-name-part-type="genus" reg="Notriolus">Notriolus</tp:taxon-name-part></tp:taxon-name></italic> spp., <italic><tp:taxon-name><tp:taxon-name-part taxon-name-part-type="genus" reg="Simsonia">Simsonia</tp:taxon-name-part></tp:taxon-name></italic> spp.</p></tp:treatment-sec><tp:treatment-sec sec-type="comments" id="SECID0E4PDI"><title>Comments.</title><p><italic><tp:taxon-name><tp:taxon-name-part taxon-name-part-type="genus" reg="Potamophilinus">Potamophilinus</tp:taxon-name-part><tp:taxon-name-part taxon-name-part-type="species" reg="papuanus">papuanus</tp:taxon-name-part></tp:taxon-name></italic> was described from Papua New Guinea, and its occurrence in Australia is not listed in the world elmid catalog by <xref ref-type="bibr" rid="B14">Jäch et al. (2016)</xref>. In order to confirm the species identification we examined two paratypes of <italic><tp:taxon-name><tp:taxon-name-part taxon-name-part-type="genus" reg="Potamophilinus">P.</tp:taxon-name-part><tp:taxon-name-part taxon-name-part-type="species" reg="papuanus">papuanus</tp:taxon-name-part></tp:taxon-name></italic> from New Guinea and compared Satô’s illustration of the male genitalia (<xref ref-type="bibr" rid="B22">Satô 1973</xref>) with the genitalia of four Australian specimens from north Queensland.</p></tp:treatment-sec><tp:treatment-sec><!--Section generated to contain objects referenced in tp:taxon-treatment.--><fig id="F1" position="float" orientation="portrait"><object-id xmlns:xlink="http://www.w3.org/1999/xlink" content-type="doi" xlink:type="simple">10.3897/zookeys.1073.71843.figures1-12</object-id><object-id xmlns:xlink="http://www.w3.org/1999/xlink" content-type="arpha" xlink:type="simple">7AF72FF3-C370-57D9-AE4A-0F18EA03E34E</object-id><label>Figures 1–12.</label><caption><p>Geographical distribution of species records <bold>1</bold><italic><tp:taxon-name><tp:taxon-name-part taxon-name-part-type="genus" reg="Australara">Australara</tp:taxon-name-part><tp:taxon-name-part taxon-name-part-type="species" reg="glaisteri">glaisteri</tp:taxon-name-part></tp:taxon-name></italic> gen. nov., sp. nov. <bold>2</bold><italic><tp:taxon-name><tp:taxon-name-part taxon-name-part-type="genus" reg="Hydora">Hydora</tp:taxon-name-part><tp:taxon-name-part taxon-name-part-type="species" reg="laticeps">laticeps</tp:taxon-name-part></tp:taxon-name></italic><bold>3</bold><italic><tp:taxon-name><tp:taxon-name-part taxon-name-part-type="genus" reg="Ovolara">Ovolara</tp:taxon-name-part><tp:taxon-name-part taxon-name-part-type="species" reg="australis">australis</tp:taxon-name-part></tp:taxon-name></italic><bold>4</bold><italic><tp:taxon-name><tp:taxon-name-part taxon-name-part-type="genus" reg="Ovolara">Ovolara</tp:taxon-name-part><tp:taxon-name-part taxon-name-part-type="species" reg="lawrencei">lawrencei</tp:taxon-name-part></tp:taxon-name></italic> sp. nov. <bold>5</bold><italic><tp:taxon-name><tp:taxon-name-part taxon-name-part-type="genus" reg="Ovolara">Ovolara</tp:taxon-name-part><tp:taxon-name-part taxon-name-part-type="species" reg="leai">leai</tp:taxon-name-part></tp:taxon-name></italic><bold>6</bold><italic><tp:taxon-name><tp:taxon-name-part taxon-name-part-type="genus" reg="Ovolara">Ovolara</tp:taxon-name-part><tp:taxon-name-part taxon-name-part-type="species" reg="monteithi">monteithi</tp:taxon-name-part></tp:taxon-name></italic> sp. nov. <bold>7</bold><italic><tp:taxon-name><tp:taxon-name-part taxon-name-part-type="genus" reg="Potamophilinus">Potamophilinus</tp:taxon-name-part><tp:taxon-name-part taxon-name-part-type="species" reg="papuanus">papuanus</tp:taxon-name-part></tp:taxon-name></italic><bold>8</bold><italic><tp:taxon-name><tp:taxon-name-part taxon-name-part-type="genus" reg="Stetholus">Stetholus</tp:taxon-name-part><tp:taxon-name-part taxon-name-part-type="species" reg="carinatus">carinatus</tp:taxon-name-part></tp:taxon-name></italic> sp. nov. <bold>9</bold><italic><tp:taxon-name><tp:taxon-name-part taxon-name-part-type="genus" reg="Stetholus">Stetholus</tp:taxon-name-part><tp:taxon-name-part taxon-name-part-type="species" reg="elongatus">elongatus</tp:taxon-name-part></tp:taxon-name></italic><bold>10</bold><italic><tp:taxon-name><tp:taxon-name-part taxon-name-part-type="genus" reg="Stetholus">Stetholus</tp:taxon-name-part><tp:taxon-name-part taxon-name-part-type="species" reg="longipennis">longipennis</tp:taxon-name-part></tp:taxon-name></italic> sp. nov. <bold>11</bold><italic><tp:taxon-name><tp:taxon-name-part taxon-name-part-type="genus" reg="Stetholus">Stetholus</tp:taxon-name-part><tp:taxon-name-part taxon-name-part-type="species" reg="metatibialis">metatibialis</tp:taxon-name-part></tp:taxon-name></italic> sp. nov.<bold>12</bold><italic><tp:taxon-name><tp:taxon-name-part taxon-name-part-type="genus" reg="Stetholus">Stetholus</tp:taxon-name-part><tp:taxon-name-part taxon-name-part-type="species" reg="woronora">woronora</tp:taxon-name-part></tp:taxon-name></italic> sp. nov.</p></caption><graphic xmlns:xlink="http://www.w3.org/1999/xlink" xlink:href="zookeys-1073-055-g001.jpg" position="float" orientation="portrait" xlink:type="simple" id="oo_615728.jpg"><uri content-type="original_file" xlink:type="simple">https://binary.pensoft.net/fig/615728</uri></graphic></fig></tp:treatment-sec><ref-list><ref id="B22"><mixed-citation xmlns:xlink="http://www.w3.org/1999/xlink" xlink:type="simple"><person-group><name name-style="western"><surname>Satô</surname><given-names>M</given-names></name></person-group> (<year>1973</year>) <article-title>Notes on dryopoid beetles from New Guinea.</article-title><source>Pacific Insects</source><volume>15</volume>(<issue>3–4</issue>): <fpage>463</fpage>–<lpage>471</lpage>.</mixed-citation></ref><ref id="B10"><mixed-citation xmlns:xlink="http://www.w3.org/1999/xlink" xlink:type="simple"><person-group><name name-style="western"><surname>Glaister</surname><given-names>A</given-names></name></person-group> (<year>1992</year>) Illustrated keys to late instar larvae of some Australian <tp:taxon-name><tp:taxon-name-part taxon-name-part-type="family">Elmidae</tp:taxon-name-part></tp:taxon-name>. Coleopteran Identification Workshop, Murray–Darling Freshwater Research Centre, Albury (New South Wales, Australia), February 1992. [Unpublished]</mixed-citation></ref><ref id="B11"><mixed-citation xmlns:xlink="http://www.w3.org/1999/xlink" xlink:type="simple"><person-group><name name-style="western"><surname>Glaister</surname><given-names>A</given-names></name></person-group> (<year>1999</year>) <source>Guide to the Identification of Australian <tp:taxon-name><tp:taxon-name-part taxon-name-part-type="family">Elmidae</tp:taxon-name-part></tp:taxon-name> Larvae (<tp:taxon-name><tp:taxon-name-part taxon-name-part-type="class">Insecta</tp:taxon-name-part></tp:taxon-name>: <tp:taxon-name><tp:taxon-name-part taxon-name-part-type="order">Coleoptera</tp:taxon-name-part></tp:taxon-name>). Cooperative Research Centre for Freshwater Ecology Identification Guide No. 21.</source><publisher-name>Cooperative Research Centre for Freshwater Ecology</publisher-name>, <publisher-loc>Thurgoona, NSW</publisher-loc>, <size units="page">48 pp</size>.</mixed-citation></ref><ref id="B14"><mixed-citation xmlns:xlink="http://www.w3.org/1999/xlink" xlink:type="simple"><person-group><name name-style="western"><surname>Jäch</surname><given-names>MA</given-names></name><name name-style="western"><surname>Kodada</surname><given-names>J</given-names></name><name name-style="western"><surname>Brojer</surname><given-names>M</given-names></name><name name-style="western"><surname>Shepard</surname><given-names>WD</given-names></name><name name-style="western"><surname>Čiampor</surname><given-names>F Jr</given-names></name></person-group> (<year>2016</year>) <source>World Catalogue of Insects Volume 14. <tp:taxon-name><tp:taxon-name-part taxon-name-part-type="order">Coleoptera</tp:taxon-name-part></tp:taxon-name>: <tp:taxon-name><tp:taxon-name-part taxon-name-part-type="family">Elmidae</tp:taxon-name-part></tp:taxon-name> and <tp:taxon-name><tp:taxon-name-part taxon-name-part-type="family">Protelmidae</tp:taxon-name-part></tp:taxon-name>.</source><publisher-name>Brill</publisher-name>, <publisher-loc>Leiden, Boston</publisher-loc>, <size units="page">318 pp</size>. <ext-link xlink:type="simple" ext-link-type="doi" xlink:href="10.1163/9789004291775">https://doi.org/10.1163/9789004291775</ext-link></mixed-citation></ref></ref-list></tp:taxon-treatment>
