# Supplementary material for: A review of the Larainae of Australia with description of seven new species and the new genus Australara (Coleoptera, Byrrhoidea, Elmidae)
Source: Zookeys. 2021 Nov 29;1073:55–117. doi: 10.3897/zookeys.1073.71843 (PMC8648685; doi:10.3897/zookeys.1073.71843)
Supplement: XML Treatment for Stetholus carinatus [file zookeys.1073.71843-treatment13.xml]

<!DOCTYPE tp:taxon-treatment
  PUBLIC "-//TaxonX//DTD Taxonomic Treatment Publishing DTD v0 20100105//EN" "tax-treatment-NSO.dtd">
<tp:taxon-treatment xmlns:tp="http://www.plazi.org/taxpub"><tp:treatment-meta><kwd-group><label>Taxon classification</label><kwd>
                <named-content content-type="kingdom">Animalia</named-content>
              </kwd><kwd>
                <named-content content-type="order">Coleoptera</named-content>
              </kwd><kwd>
                <named-content content-type="family">Elmidae</named-content>
              </kwd></kwd-group><mixed-citation publication-type="journal"><person-group><name><surname>Barr</surname><given-names>Cheryl B.</given-names></name><name><surname>Shepard</surname><given-names>William D.</given-names></name></person-group><article-title>A review of the <tp:taxon-name><tp:taxon-name-part taxon-name-part-type="subfamily">Larainae</tp:taxon-name-part></tp:taxon-name> of Australia with description of seven new species and the new genus <italic><tp:taxon-name><tp:taxon-name-part taxon-name-part-type="genus" reg="Australara">Australara</tp:taxon-name-part></tp:taxon-name></italic> (<tp:taxon-name><tp:taxon-name-part taxon-name-part-type="order">Coleoptera</tp:taxon-name-part></tp:taxon-name>, <tp:taxon-name><tp:taxon-name-part taxon-name-part-type="superfamily">Byrrhoidea</tp:taxon-name-part></tp:taxon-name>, <tp:taxon-name><tp:taxon-name-part taxon-name-part-type="family">Elmidae</tp:taxon-name-part></tp:taxon-name>)</article-title><source>Zookeys</source><day>29</day><month>11</month><year>2021</year><volume>1073</volume><fpage>55</fpage><lpage>117</lpage><pub-id pub-id-type="doi">10.3897/zookeys.1073.71843</pub-id></mixed-citation></tp:treatment-meta><tp:nomenclature><tp:taxon-name>
              <object-id xmlns:xlink="http://www.w3.org/1999/xlink" content-type="arpha" xlink:type="simple">70A451A0-211F-543F-8A35-AF2D7D5EB895</object-id>
              <tp:taxon-name-part taxon-name-part-type="genus" reg="Stetholus">Stetholus</tp:taxon-name-part>
              <tp:taxon-name-part taxon-name-part-type="species" reg="carinatus">carinatus</tp:taxon-name-part>
              <object-id xmlns:xlink="http://www.w3.org/1999/xlink" content-type="zoobank" xlink:type="simple">http://zoobank.org/602C85EB-0E6E-4893-9087-F2F1F0ACB765</object-id>
            </tp:taxon-name><tp:taxon-status xmlns:xlink="http://www.w3.org/1999/xlink" xlink:type="simple">sp. nov.</tp:taxon-status><xref ref-type="fig" rid="F1">Figs 8</xref><xref ref-type="fig" rid="F14">, 34</xref><xref ref-type="fig" rid="F14">, 35</xref></tp:nomenclature><tp:treatment-sec sec-type="type locality" id="SECID0ESYDI"><title>Type locality.</title><p>Upper North Creek, Mt. Elliot, Bowling Green Bay National Park southeast of Townsville; <named-content xmlns:xlink="http://www.w3.org/1999/xlink" content-type="dwc:verbatimCoordinates" xlink:type="simple"><named-content content-type="geo-json" specific-use="{&#34;type&#34;:&#34;Point&#34;,&#34;coordinates&#34;:[146.974000,-19.490000]}" id="NCID0E2YDI" xlink:type="simple">19.490° S, 146.974° E</named-content></named-content>; north Queensland, Australia.</p></tp:treatment-sec><tp:treatment-sec sec-type="type material" id="SECID0EAZDI"><title>Type material.</title><p><bold><italic>Holotype</italic> male.</bold> “Mt Elliot NP, N.E.<abbrev xmlns:xlink="http://www.w3.org/1999/xlink" xlink:title="Queensland" id="ABBRID0ERZDI" xlink:type="simple">QLD</abbrev> / (Upper North Ck, 1000m) / 3-5 Dec 1986 / Monteith, Thompson&amp;Hamlet / Flight intercept trap // HOLOTYPE / <tp:taxon-name><tp:taxon-name-part taxon-name-part-type="genus" reg="Stetholus">Stetholus</tp:taxon-name-part></tp:taxon-name> / <tp:taxon-name><tp:taxon-name-part taxon-name-part-type="genus" reg="Stetholus"/><tp:taxon-name-part taxon-name-part-type="species" reg="carinatus">carinatus</tp:taxon-name-part></tp:taxon-name> / Barr &amp; Shepard” [red label, handwritten]. Dry pinned. Deposited in the Queensland Museum, South Brisbane; Registration Number <named-content xmlns:xlink="http://www.w3.org/1999/xlink" content-type="dwc:institutional_code" xlink:type="simple">QM</named-content> T250616.</p></tp:treatment-sec><tp:treatment-sec sec-type="Differential diagnosis" id="SECID0EI1DI"><title>Differential diagnosis.</title><p>The single male specimen of <italic><tp:taxon-name><tp:taxon-name-part taxon-name-part-type="genus" reg="Stetholus">S.</tp:taxon-name-part><tp:taxon-name-part taxon-name-part-type="species" reg="carinatus">carinatus</tp:taxon-name-part></tp:taxon-name></italic> (Figs <xref ref-type="fig" rid="F14">34</xref>, <xref ref-type="fig" rid="F14">35</xref>) is characterized by the following: shorter (3.7 mm) than other <italic><tp:taxon-name><tp:taxon-name-part taxon-name-part-type="genus" reg="Stetholus">Stetholus</tp:taxon-name-part></tp:taxon-name></italic> species (3.9 mm or longer) (Figs <xref ref-type="fig" rid="F15">36</xref>–<xref ref-type="fig" rid="F18">42</xref>); pronotum with a pair of distinct, long, basal sublateral carinae; elytron with a short, faint, accessory basal stria with a few punctures between striae 1 and 2; mesotibiae with posterior surfaces glabrous and shiny, metatibiae entirely setose; male genitalia unique (Fig. <xref ref-type="fig" rid="F14">35</xref>) (those of <italic><tp:taxon-name><tp:taxon-name-part taxon-name-part-type="genus" reg="Stetholus">S.</tp:taxon-name-part><tp:taxon-name-part taxon-name-part-type="species" reg="metatibialis">metatibialis</tp:taxon-name-part></tp:taxon-name></italic> are unknown). The species is separated from all other <italic><tp:taxon-name><tp:taxon-name-part taxon-name-part-type="genus" reg="Stetholus">Stetholus</tp:taxon-name-part></tp:taxon-name></italic> except <italic><tp:taxon-name><tp:taxon-name-part taxon-name-part-type="genus" reg="Stetholus">S.</tp:taxon-name-part><tp:taxon-name-part taxon-name-part-type="species" reg="metatibialis">metatibialis</tp:taxon-name-part></tp:taxon-name></italic> (Fig. <xref ref-type="fig" rid="F17">40</xref>), which it most closely resembles, by the long, basal sublateral pronotal carinae. <italic><tp:taxon-name><tp:taxon-name-part taxon-name-part-type="genus" reg="Stetholus">Stetholus</tp:taxon-name-part><tp:taxon-name-part taxon-name-part-type="species" reg="carinatus">carinatus</tp:taxon-name-part></tp:taxon-name></italic> differs from <italic><tp:taxon-name><tp:taxon-name-part taxon-name-part-type="genus" reg="Stetholus">S.</tp:taxon-name-part><tp:taxon-name-part taxon-name-part-type="species" reg="metatibialis">metatibialis</tp:taxon-name-part></tp:taxon-name></italic> as follows: length shorter (3.7 mm vs. 3.9 mm); metatibiae entirely setose; elytron with accessory stria obscure.</p></tp:treatment-sec><tp:treatment-sec sec-type="description" id="SECID0EL4DI"><title>Description</title><p><bold>(n = 1)</bold>. <bold>Holotype male. <italic>Body</italic></bold>: Size 3.7 mm long, 1.4 mm wide; elongate, ~ 2 × longer than wide. Dorsal color dark brown; head black; first two antennomeres, palpi, venter, coxae, trochanters, femora yellow or yellow-brown. Short yellow setae on all surfaces. <bold><italic>Head</italic></bold>: Densely and finely punctate, punctures &lt; 1 diameter apart or nearly contiguous; densely setose. Vertex with a faint V-shaped impression, open anteriorly, extending from antennal bases towards occiput; frontoclypeal suture arcuate. Antenna with eleven antennomeres; antennomeres 1 and 2 yellow-brown with long, coarse, dark setae; antennomere 1 longest, ~ 3 × longer than wide, curved; antennomere 2 spherical; antennomeres 3–11 brown with dense yellow setae, subserrate, together forming an elongate club; antennomeres 7–11 of equal width, antennomere 11 short with bluntly rounded apex. Eye finely faceted, suboval at base, not protuberant; fringe of long, curved, black setae at dorsal margin. Clypeus convex, broadly rectangular, weakly emarginate; disc densely setose, anterior and lateral margins with long setal fringe. Labrum rectangular, longer and slightly narrower than clypeus; setose; anterior margin emarginate with a band of short, yellow setae; lateral margins with dense fringes of long, yellow setae, each margin with a discrete tuft of longer, darker, curved setae (setal origin unclear, possibly mandibular). Maxillary palpus yellow, with four setose, palpomeres; palpomere 1 short, annular; palpomere 2 twice as long as wide; palpomere 3 nearly as long as 2, wider apically; palpomere 4 wide, ovoid, ventral surface with a broadly oval, slightly concave, white sensory area angled obliquely from the apex to the base. Labial palpus yellow, glabrous, with three palpomeres; palpomeres 1 and 2 short, annular; palpomere 3 broadest, apex truncate with a narrowly oval, flat, white sensory area. <italic>P</italic><bold><italic>ronotum</italic></bold>: Shape generally trapezoidal, wider than long, widest at base; 0.9 mm long, 1.1 mm wide; disc densely punctate, punctures spaced &lt; 1 diameter apart. Anterior margin arcuate; anterior angles obsolete; lateral margins weakly sinuate, moderately explanate at basal 2/3; posterior angles 90°, sharp, widely excavated; posterior margin weakly trisinuate. Disc weakly convex with a shallow, transverse V-shaped impression at apical 1/3; two basal, sublateral carinae 1/3–1/2 as long as pronotum, bordered by impressions, medial impressions shallow, elongate; two small, shallow prescutellar foveae. <bold><italic>Scutellar shield</italic></bold>: Longer than wide, apex rounded; flat; densely setose. <bold><italic>Elytron</italic></bold>: 2.8 mm long, 0.7 mm wide. Elytra conjointly 2 × as long as wide; anterior 2/3 parallel-sided; posterior 1/3 widest; lateral margins narrowly marginate. Humerus inflated, elytral base depressed medially; disc weakly convex at anterior 1/4 then flattened. Disc with ten punctate, weakly impressed striae, intervals flat; accessory basal stria between striae 1 and 2 short, faint, with few punctures; punctures of striae 2 and 3 very small and obscure near base; striae 3 and 4 join near apex; disc punctures mostly separated by one diameter, smaller apically. <bold><italic>Metathoracic wings</italic></bold>: Macropterous. <bold><italic>Prosternum</italic></bold>: Very short anterior to procoxae. Prosternal process very narrow, long, 4 × longer than wide; parallel-sided posterior to coxae; apex narrowly rounded; surface tomentose. <bold><italic>Mesoventrite</italic></bold>: Short, very setose, with a deep mesoventral cavity to receive prosternal process. <bold><italic>Metaventrite</italic></bold>: Broadly rectangular; very setose; posterior 1/2–2/3 with a moderately wide, shallow, median depression, laterally convex; discrimen extending almost from anterior to posterior margin, narrowly incised at posterior 1/2; metakatepisternal suture distinct; disc laterally with shallow, closely spaced punctures; medially punctures mostly obscured by a broad, triangular patch of long, dense, recumbent, yellow setae. <bold><italic>Legs</italic></bold>: Of similar lengths; each leg with femur and tibia subequal in length; tarsus with tarsomere 5 longer than tarsomeres 1–4 combined; claws simple, long, sharply acute. Coxae yellow, metacoxae deeply sulcate; femora yellow, dorsal surfaces of each with a narrow brown stripe, apices brown; tibiae brown, each with a pair of spines at ventral apex, mesotibiae with posterior surfaces flat, yellow-brown, glabrous, shiny; tarsi yellow-brown. <bold><italic>Abdomen</italic></bold>: Five ventrites; ventrite 1 longest, ventrite 4 shortest, ventrites 2, 3, and 5 subequal in length; ventrites 1–3 weakly flattened at midline, ventrites 4 and 5 convex; ventrite 1 with a margined, triangular, intercoxal projection; ventrites 2–4 with lateral margins each produced to form a small, rounded lobe which clasps the epipleuron; ventrites 4 and 5 with moderately deep impressions at anterolateral margins; ventrite 5 apex broadly rounded. Ventrites covered with shallow, closely spaced punctures; ventrite 1 with punctures more widely spaced, ventrites 2–5 with punctures more closely spaced; medial punctures mostly obscured by dense covering of yellow setae, longest at median 1/5 of ventrites 3–5. <bold><italic>Aedeagus</italic></bold>: Phallobase much shorter than parameres, penis slightly longer than parameres (Fig. <xref ref-type="fig" rid="F14">35</xref>). Parameres, in dorsal view (Fig. <xref ref-type="fig" rid="F14">35A</xref>), widest basally; lateral margins weakly arcuate at basal 2/3, then parallel at apical 1/3; median margins straight and moderately divergent at basal 1/2, then arcuate to abruptly narrowed, strongly produced tips at apical 1/3; apices narrow, acute. Penis evenly convergent at basal 3/4, then abruptly narrowed at apical 1/4, apex very narrowly rounded; no visible corona; basal apophyses moderately long, 1/2 as long as phallobase, straight, very broad, blunt at tips. In lateral view (Fig. <xref ref-type="fig" rid="F14">35B</xref>), penis bent and abruptly angled above parameres near midpoint. Fibula absent.</p></tp:treatment-sec><tp:treatment-sec sec-type="etymology" id="SECID0EF6DI"><title>Etymology.</title><p>The specific epithet <italic>carinatus</italic>, an adjective in the nominative singular derived from the Latin meaning keeled, refers to the presence of a pair of basal, sublateral carinae on the pronotum.</p></tp:treatment-sec><tp:treatment-sec sec-type="distribution" id="SECID0EN6DI"><title>Distribution.</title><p>North Queensland, Australia. Known only from the type locality on the north slope of Mt. Elliot (Fig. <xref ref-type="fig" rid="F1">8</xref>).</p></tp:treatment-sec><tp:treatment-sec sec-type="habitat" id="SECID0EX6DI"><title>Habitat.</title><p>Geoff Monteith, one of the collectors, described the area thus: “Mt. Elliot is a high, isolated, rainforest-capped mountain with a strikingly unique and endemic fauna” (G. Monteith, in litt.). The specimen was collected using a flight intercept trap at 1000 m elevation.</p></tp:treatment-sec><tp:treatment-sec><!--Section generated to contain objects referenced in tp:taxon-treatment.--><fig id="F1" position="float" orientation="portrait"><object-id xmlns:xlink="http://www.w3.org/1999/xlink" content-type="doi" xlink:type="simple">10.3897/zookeys.1073.71843.figures1-12</object-id><object-id xmlns:xlink="http://www.w3.org/1999/xlink" content-type="arpha" xlink:type="simple">7AF72FF3-C370-57D9-AE4A-0F18EA03E34E</object-id><label>Figures 1–12.</label><caption><p>Geographical distribution of species records <bold>1</bold><italic><tp:taxon-name><tp:taxon-name-part taxon-name-part-type="genus" reg="Australara">Australara</tp:taxon-name-part><tp:taxon-name-part taxon-name-part-type="species" reg="glaisteri">glaisteri</tp:taxon-name-part></tp:taxon-name></italic> gen. nov., sp. nov. <bold>2</bold><italic><tp:taxon-name><tp:taxon-name-part taxon-name-part-type="genus" reg="Hydora">Hydora</tp:taxon-name-part><tp:taxon-name-part taxon-name-part-type="species" reg="laticeps">laticeps</tp:taxon-name-part></tp:taxon-name></italic><bold>3</bold><italic><tp:taxon-name><tp:taxon-name-part taxon-name-part-type="genus" reg="Ovolara">Ovolara</tp:taxon-name-part><tp:taxon-name-part taxon-name-part-type="species" reg="australis">australis</tp:taxon-name-part></tp:taxon-name></italic><bold>4</bold><italic><tp:taxon-name><tp:taxon-name-part taxon-name-part-type="genus" reg="Ovolara">Ovolara</tp:taxon-name-part><tp:taxon-name-part taxon-name-part-type="species" reg="lawrencei">lawrencei</tp:taxon-name-part></tp:taxon-name></italic> sp. nov. <bold>5</bold><italic><tp:taxon-name><tp:taxon-name-part taxon-name-part-type="genus" reg="Ovolara">Ovolara</tp:taxon-name-part><tp:taxon-name-part taxon-name-part-type="species" reg="leai">leai</tp:taxon-name-part></tp:taxon-name></italic><bold>6</bold><italic><tp:taxon-name><tp:taxon-name-part taxon-name-part-type="genus" reg="Ovolara">Ovolara</tp:taxon-name-part><tp:taxon-name-part taxon-name-part-type="species" reg="monteithi">monteithi</tp:taxon-name-part></tp:taxon-name></italic> sp. nov. <bold>7</bold><italic><tp:taxon-name><tp:taxon-name-part taxon-name-part-type="genus" reg="Potamophilinus">Potamophilinus</tp:taxon-name-part><tp:taxon-name-part taxon-name-part-type="species" reg="papuanus">papuanus</tp:taxon-name-part></tp:taxon-name></italic><bold>8</bold><italic><tp:taxon-name><tp:taxon-name-part taxon-name-part-type="genus" reg="Stetholus">Stetholus</tp:taxon-name-part><tp:taxon-name-part taxon-name-part-type="species" reg="carinatus">carinatus</tp:taxon-name-part></tp:taxon-name></italic> sp. nov. <bold>9</bold><italic><tp:taxon-name><tp:taxon-name-part taxon-name-part-type="genus" reg="Stetholus">Stetholus</tp:taxon-name-part><tp:taxon-name-part taxon-name-part-type="species" reg="elongatus">elongatus</tp:taxon-name-part></tp:taxon-name></italic><bold>10</bold><italic><tp:taxon-name><tp:taxon-name-part taxon-name-part-type="genus" reg="Stetholus">Stetholus</tp:taxon-name-part><tp:taxon-name-part taxon-name-part-type="species" reg="longipennis">longipennis</tp:taxon-name-part></tp:taxon-name></italic> sp. nov. <bold>11</bold><italic><tp:taxon-name><tp:taxon-name-part taxon-name-part-type="genus" reg="Stetholus">Stetholus</tp:taxon-name-part><tp:taxon-name-part taxon-name-part-type="species" reg="metatibialis">metatibialis</tp:taxon-name-part></tp:taxon-name></italic> sp. nov.<bold>12</bold><italic><tp:taxon-name><tp:taxon-name-part taxon-name-part-type="genus" reg="Stetholus">Stetholus</tp:taxon-name-part><tp:taxon-name-part taxon-name-part-type="species" reg="woronora">woronora</tp:taxon-name-part></tp:taxon-name></italic> sp. nov.</p></caption><graphic xmlns:xlink="http://www.w3.org/1999/xlink" xlink:href="zookeys-1073-055-g001.jpg" position="float" orientation="portrait" xlink:type="simple" id="oo_615728.jpg"><uri content-type="original_file" xlink:type="simple">https://binary.pensoft.net/fig/615728</uri></graphic></fig><fig id="F14" position="float" orientation="portrait"><object-id xmlns:xlink="http://www.w3.org/1999/xlink" content-type="doi" xlink:type="simple">10.3897/zookeys.1073.71843.figures34-35</object-id><object-id xmlns:xlink="http://www.w3.org/1999/xlink" content-type="arpha" xlink:type="simple">A7E73A01-D340-5F48-8251-DABB26F3589F</object-id><label>Figures 34, 35.</label><caption><p><italic><tp:taxon-name><tp:taxon-name-part taxon-name-part-type="genus" reg="Stetholus">Stetholus</tp:taxon-name-part><tp:taxon-name-part taxon-name-part-type="species" reg="carinatus">carinatus</tp:taxon-name-part></tp:taxon-name></italic> sp. nov., holotype male <bold>34</bold> habitus, 3.7 mm long <bold>A</bold> dorsal <bold>B</bold> ventral <bold>35</bold> male genitalia <bold>A</bold> dorsal view <bold>B</bold> lateral view <bold>C</bold> ventral view.</p></caption><graphic xmlns:xlink="http://www.w3.org/1999/xlink" xlink:href="zookeys-1073-055-g014.jpg" position="float" orientation="portrait" xlink:type="simple" id="oo_615741.jpg"><uri content-type="original_file" xlink:type="simple">https://binary.pensoft.net/fig/615741</uri></graphic></fig><fig id="F15" position="float" orientation="portrait"><object-id xmlns:xlink="http://www.w3.org/1999/xlink" content-type="doi" xlink:type="simple">10.3897/zookeys.1073.71843.figures36-37</object-id><object-id xmlns:xlink="http://www.w3.org/1999/xlink" content-type="arpha" xlink:type="simple">E2CE402A-374D-5DEF-8D59-A11EE38ED570</object-id><label>Figures 36, 37.</label><caption><p><italic><tp:taxon-name><tp:taxon-name-part taxon-name-part-type="genus" reg="Stetholus">Stetholus</tp:taxon-name-part><tp:taxon-name-part taxon-name-part-type="species" reg="elongatus">elongatus</tp:taxon-name-part></tp:taxon-name></italic><bold>36</bold> female habitus, 5.2 mm long <bold>A</bold> dorsal <bold>B</bold> ventral <bold>37</bold> male genitalia <bold>A</bold> dorsal view <bold>B</bold> lateral view <bold>C</bold> ventral view.</p></caption><graphic xmlns:xlink="http://www.w3.org/1999/xlink" xlink:href="zookeys-1073-055-g015.jpg" position="float" orientation="portrait" xlink:type="simple" id="oo_615742.jpg"><uri content-type="original_file" xlink:type="simple">https://binary.pensoft.net/fig/615742</uri></graphic></fig><fig id="F18" position="float" orientation="portrait"><object-id xmlns:xlink="http://www.w3.org/1999/xlink" content-type="doi" xlink:type="simple">10.3897/zookeys.1073.71843.figures41-42</object-id><object-id xmlns:xlink="http://www.w3.org/1999/xlink" content-type="arpha" xlink:type="simple">ADF1BEC3-29F1-53BE-9C87-97BFFD2A859B</object-id><label>Figures 41, 42.</label><caption><p><italic><tp:taxon-name><tp:taxon-name-part taxon-name-part-type="genus" reg="Stetholus">Stetholus</tp:taxon-name-part><tp:taxon-name-part taxon-name-part-type="species" reg="woronora">woronora</tp:taxon-name-part></tp:taxon-name></italic> sp. nov., holotype male <bold>41</bold> habitus, 5.2 mm long <bold>A</bold> dorsal <bold>B</bold> ventral <bold>42</bold> male genitalia <bold>A</bold> dorsal view <bold>B</bold> lateral view <bold>C</bold> ventral view.</p></caption><graphic xmlns:xlink="http://www.w3.org/1999/xlink" xlink:href="zookeys-1073-055-g018.jpg" position="float" orientation="portrait" xlink:type="simple" id="oo_615745.jpg"><uri content-type="original_file" xlink:type="simple">https://binary.pensoft.net/fig/615745</uri></graphic></fig><fig id="F17" position="float" orientation="portrait"><object-id xmlns:xlink="http://www.w3.org/1999/xlink" content-type="doi" xlink:type="simple">10.3897/zookeys.1073.71843.figure40</object-id><object-id xmlns:xlink="http://www.w3.org/1999/xlink" content-type="arpha" xlink:type="simple">95C27AF0-38F2-56CD-9EF0-CF3C8DB11841</object-id><label>Figure 40.</label><caption><p><italic><tp:taxon-name><tp:taxon-name-part taxon-name-part-type="genus" reg="Stetholus">Stetholus</tp:taxon-name-part><tp:taxon-name-part taxon-name-part-type="species" reg="metatibialis">metatibialis</tp:taxon-name-part></tp:taxon-name></italic> sp. nov., holotype female, 3.9 mm long <bold>A</bold> dorsal habitus <bold>B</bold> ventral habitus <bold>C</bold> head, frontal view <bold>D</bold> head, ventral view.</p></caption><graphic xmlns:xlink="http://www.w3.org/1999/xlink" xlink:href="zookeys-1073-055-g017.jpg" position="float" orientation="portrait" xlink:type="simple" id="oo_615744.jpg"><uri content-type="original_file" xlink:type="simple">https://binary.pensoft.net/fig/615744</uri></graphic></fig></tp:treatment-sec></tp:taxon-treatment>
