# Supplementary material for: A review of the Larainae of Australia with description of seven new species and the new genus Australara (Coleoptera, Byrrhoidea, Elmidae)
Source: Zookeys. 2021 Nov 29;1073:55–117. doi: 10.3897/zookeys.1073.71843 (PMC8648685; doi:10.3897/zookeys.1073.71843)
Supplement: XML Treatment for Stetholus elongatus [file zookeys.1073.71843-treatment14.xml]

<!DOCTYPE tp:taxon-treatment
  PUBLIC "-//TaxonX//DTD Taxonomic Treatment Publishing DTD v0 20100105//EN" "tax-treatment-NSO.dtd">
<tp:taxon-treatment xmlns:tp="http://www.plazi.org/taxpub"><tp:treatment-meta><kwd-group><label>Taxon classification</label><kwd>
                <named-content content-type="kingdom">Animalia</named-content>
              </kwd><kwd>
                <named-content content-type="order">Coleoptera</named-content>
              </kwd><kwd>
                <named-content content-type="family">Elmidae</named-content>
              </kwd></kwd-group><mixed-citation publication-type="journal"><person-group><name><surname>Barr</surname><given-names>Cheryl B.</given-names></name><name><surname>Shepard</surname><given-names>William D.</given-names></name></person-group><article-title>A review of the <tp:taxon-name><tp:taxon-name-part taxon-name-part-type="subfamily">Larainae</tp:taxon-name-part></tp:taxon-name> of Australia with description of seven new species and the new genus <italic><tp:taxon-name><tp:taxon-name-part taxon-name-part-type="genus" reg="Australara">Australara</tp:taxon-name-part></tp:taxon-name></italic> (<tp:taxon-name><tp:taxon-name-part taxon-name-part-type="order">Coleoptera</tp:taxon-name-part></tp:taxon-name>, <tp:taxon-name><tp:taxon-name-part taxon-name-part-type="superfamily">Byrrhoidea</tp:taxon-name-part></tp:taxon-name>, <tp:taxon-name><tp:taxon-name-part taxon-name-part-type="family">Elmidae</tp:taxon-name-part></tp:taxon-name>)</article-title><source>Zookeys</source><day>29</day><month>11</month><year>2021</year><volume>1073</volume><fpage>55</fpage><lpage>117</lpage><pub-id pub-id-type="doi">10.3897/zookeys.1073.71843</pub-id></mixed-citation></tp:treatment-meta><tp:nomenclature><tp:taxon-name>
              <object-id xmlns:xlink="http://www.w3.org/1999/xlink" content-type="arpha" xlink:type="simple">F47771A4-B40A-5A02-B64F-ADC0CBE45502</object-id>
              <tp:taxon-name-part taxon-name-part-type="genus" reg="Stetholus">Stetholus</tp:taxon-name-part>
              <tp:taxon-name-part taxon-name-part-type="species" reg="elongatus">elongatus</tp:taxon-name-part>
            </tp:taxon-name><tp:taxon-authority>Carter &amp; Zeck, 1929</tp:taxon-authority><xref ref-type="fig" rid="F1">Figs 9</xref><xref ref-type="fig" rid="F15">, 36</xref><xref ref-type="fig" rid="F15">, 37</xref></tp:nomenclature><tp:treatment-sec sec-type="type locality" id="SECID0ENBAK"><title>Type locality.</title><p>Allyn River at Gresford; <named-content xmlns:xlink="http://www.w3.org/1999/xlink" content-type="dwc:verbatimCoordinates" xlink:type="simple"><named-content content-type="geo-json" specific-use="{&#34;type&#34;:&#34;Point&#34;,&#34;coordinates&#34;:[151.750000,-32.350000]}" id="NCID0EWBAK" xlink:type="simple">32.350°S, 151.750°E</named-content></named-content>; New South Wales, Australia (holotype deposited in the Australian Museum, Sydney).</p></tp:treatment-sec><tp:treatment-sec sec-type="Paratypes examined" id="SECID0E2BAK"><title>Paratypes examined</title><p><bold>(5).</bold> Gresford / Allyn R., N.S.W. / Oct. 1926 / H. J. Carter // PARATYPE [blue label] (4 <named-content xmlns:xlink="http://www.w3.org/1999/xlink" content-type="dwc:institutional_code" xlink:type="simple">ANIC</named-content>, 1 <named-content xmlns:xlink="http://www.w3.org/1999/xlink" content-type="dwc:institutional_code" xlink:type="simple">SAMA</named-content>).</p></tp:treatment-sec><tp:treatment-sec sec-type="material" id="SECID0ERCAK"><title>Other material examined</title><p><bold>(56). Australian Capital Territory.</bold> Kambah Pool / Murrumbidgee / River <abbrev xmlns:xlink="http://www.w3.org/1999/xlink" xlink:title="Australian Capital Territory" id="ABBRID0EZCAK" xlink:type="simple">ACT</abbrev> / 1.i.1978 / J.F.Lawrence (3 <named-content xmlns:xlink="http://www.w3.org/1999/xlink" content-type="dwc:institutional_code" xlink:type="simple">ANIC</named-content>); AUSTRALIA: <abbrev xmlns:xlink="http://www.w3.org/1999/xlink" xlink:title="Australian Capital Territory" id="ABBRID0EBDAK" xlink:type="simple">ACT</abbrev> / Murrumbidgee River / Point Hut Xing S Canberra / <named-content xmlns:xlink="http://www.w3.org/1999/xlink" content-type="dwc:verbatimCoordinates" xlink:type="simple"><named-content content-type="geo-json" specific-use="{&#34;type&#34;:&#34;Point&#34;,&#34;coordinates&#34;:[149.065556,-35.565278]}" id="NCID0EIDAK" xlink:type="simple">35°33'55"S,149°03'56"E</named-content></named-content> / 1-I-2001, coll. C. B. Barr (9 <abbrev xmlns:xlink="http://www.w3.org/1999/xlink" xlink:title="Essig Museum of Entomology, University of California" id="ABBRID0ENDAK" xlink:type="simple">EMEC</abbrev>, 3 <named-content xmlns:xlink="http://www.w3.org/1999/xlink" content-type="dwc:institutional_code" xlink:type="simple">QM</named-content>); AUSTRALIA: <abbrev xmlns:xlink="http://www.w3.org/1999/xlink" xlink:title="Australian Capital Territory" id="ABBRID0EVDAK" xlink:type="simple">ACT</abbrev> / Murrumbidgee River at / <tp:taxon-name><tp:taxon-name-part taxon-name-part-type="genus">Casuarina</tp:taxon-name-part></tp:taxon-name>, E Cotter Dam / <named-content xmlns:xlink="http://www.w3.org/1999/xlink" content-type="dwc:verbatimCoordinates" xlink:type="simple"><named-content content-type="geo-json" specific-use="{&#34;type&#34;:&#34;Point&#34;,&#34;coordinates&#34;:[148.950278,-35.328056]}" id="NCID0EBEAK" xlink:type="simple">35°19'41"S,148°57'01"E</named-content></named-content> / 2-I-2001, coll. C. B. Barr (4 <named-content xmlns:xlink="http://www.w3.org/1999/xlink" content-type="dwc:institutional_code" xlink:type="simple">ANIC</named-content>, 9 <abbrev xmlns:xlink="http://www.w3.org/1999/xlink" xlink:title="Essig Museum of Entomology, University of California" id="ABBRID0EKEAK" xlink:type="simple">EMEC</abbrev>, 3 <named-content xmlns:xlink="http://www.w3.org/1999/xlink" content-type="dwc:institutional_code" xlink:type="simple">QM</named-content>); AUSTRALIA: <abbrev xmlns:xlink="http://www.w3.org/1999/xlink" xlink:title="Australian Capital Territory" id="ABBRID0ESEAK" xlink:type="simple">ACT</abbrev> / Gigerbine [Gigerline] NR, Angle / Crossing 31 XII 2000 / Murrumbidgee River (WDS-A-1337 on reverse)// William D. / Shepard, leg. (3 <abbrev xmlns:xlink="http://www.w3.org/1999/xlink" xlink:title="Essig Museum of Entomology, University of California" id="ABBRID0EWEAK" xlink:type="simple">EMEC</abbrev>). <bold>New South Wales.</bold> AUSTRALIA: <abbrev xmlns:xlink="http://www.w3.org/1999/xlink" xlink:title="New South Wales" id="ABBRID0E3EAK" xlink:type="simple">NSW</abbrev> / Deua NP, Deua River at / Deua River Campground / <named-content xmlns:xlink="http://www.w3.org/1999/xlink" content-type="dwc:verbatimCoordinates" xlink:type="simple"><named-content content-type="geo-json" specific-use="{&#34;type&#34;:&#34;Point&#34;,&#34;coordinates&#34;:[149.914722,-35.750000]}" id="NCID0EDFAK" xlink:type="simple">35°45'00"S, 149°54'53"E</named-content></named-content> / 4-I-2001, coll. C. B. Barr (8 <abbrev xmlns:xlink="http://www.w3.org/1999/xlink" xlink:title="Essig Museum of Entomology, University of California" id="ABBRID0EIFAK" xlink:type="simple">EMEC</abbrev>); AUSTRALIA: <abbrev xmlns:xlink="http://www.w3.org/1999/xlink" xlink:title="New South Wales" id="ABBRID0EMFAK" xlink:type="simple">NSW</abbrev> / Deua NP, Deua R / Cmpgd. 4 I 2001 / Deua River (WDS-A-1348 on reverse) // William D. / Shepard, leg. (3 <abbrev xmlns:xlink="http://www.w3.org/1999/xlink" xlink:title="Essig Museum of Entomology, University of California" id="ABBRID0EQFAK" xlink:type="simple">EMEC</abbrev>); Tallong / N.S.W. / FHTaylor (2 <named-content xmlns:xlink="http://www.w3.org/1999/xlink" content-type="dwc:institutional_code" xlink:type="simple">ANIC</named-content>, 4 <named-content xmlns:xlink="http://www.w3.org/1999/xlink" content-type="dwc:institutional_code" xlink:type="simple">SAMA</named-content>); same locality // On submerged / sticks in the / Shoalhaven R. (2 <named-content xmlns:xlink="http://www.w3.org/1999/xlink" content-type="dwc:institutional_code" xlink:type="simple">ANIC</named-content>); AUSTRALIA: <abbrev xmlns:xlink="http://www.w3.org/1999/xlink" xlink:title="New South Wales" id="ABBRID0EGGAK" xlink:type="simple">NSW</abbrev> / NW of Braidwood / 3 I 2001 / Shoalhaven River (WDS-A-1344 on reverse) // William D. / Shepard, leg. (2 <abbrev xmlns:xlink="http://www.w3.org/1999/xlink" xlink:title="Essig Museum of Entomology, University of California" id="ABBRID0EKGAK" xlink:type="simple">EMEC</abbrev>); Pierce’s Pass, / Blue Mtns., N.S.W. / 5.xii.1971 / G.B.Monteith (1 <named-content xmlns:xlink="http://www.w3.org/1999/xlink" content-type="dwc:institutional_code" xlink:type="simple">QM</named-content>).</p></tp:treatment-sec><tp:treatment-sec sec-type="Differential diagnosis" id="SECID0EYGAK"><title>Differential diagnosis</title><p><bold>(n = 61).</bold><italic><tp:taxon-name><tp:taxon-name-part taxon-name-part-type="genus" reg="Stetholus">Stetholus</tp:taxon-name-part><tp:taxon-name-part taxon-name-part-type="species" reg="elongatus">elongatus</tp:taxon-name-part></tp:taxon-name></italic> (Figs <xref ref-type="fig" rid="F15">36</xref>, <xref ref-type="fig" rid="F15">37</xref>) can be distinguished from other species of <italic><tp:taxon-name><tp:taxon-name-part taxon-name-part-type="genus" reg="Stetholus">Stetholus</tp:taxon-name-part></tp:taxon-name></italic> (Figs <xref ref-type="fig" rid="F14">34–35</xref>, <xref ref-type="fig" rid="F16">38</xref>–<xref ref-type="fig" rid="F18">42</xref>) by a combination of the following characters: Antennae distinctly clavate; pronotum moderately sculptured, lacking basal sublateral carinae; metatibia usually with a narrow, elongate bare area of variable length at the posterobasal 1/3; male genitalia (Fig. <xref ref-type="fig" rid="F15">37</xref>) stout and heavily sclerotized. <italic><tp:taxon-name><tp:taxon-name-part taxon-name-part-type="genus" reg="Stetholus">Stetholus</tp:taxon-name-part><tp:taxon-name-part taxon-name-part-type="species" reg="woronora">woronora</tp:taxon-name-part></tp:taxon-name></italic> (Fig. <xref ref-type="fig" rid="F18">41</xref>) most closely resembles  <italic><tp:taxon-name><tp:taxon-name-part taxon-name-part-type="genus" reg="Stetholus">S.</tp:taxon-name-part><tp:taxon-name-part taxon-name-part-type="species" reg="elongatus">elongatus</tp:taxon-name-part></tp:taxon-name></italic> but has short, basal sublateral pronotal carinae. Although the male genitalia of the two species are similarly stout and heavily sclerotized, the penis of <italic><tp:taxon-name><tp:taxon-name-part taxon-name-part-type="genus" reg="Stetholus">S.</tp:taxon-name-part><tp:taxon-name-part taxon-name-part-type="species" reg="elongatus">elongatus</tp:taxon-name-part></tp:taxon-name></italic> (Fig. <xref ref-type="fig" rid="F15">37</xref>) is narrow and tapered at the apex, while that of <italic><tp:taxon-name><tp:taxon-name-part taxon-name-part-type="genus" reg="Stetholus">S.</tp:taxon-name-part><tp:taxon-name-part taxon-name-part-type="species" reg="woronora">woronora</tp:taxon-name-part></tp:taxon-name></italic> (Fig. <xref ref-type="fig" rid="F18">42</xref>) is wide and bulbous near the apex. <italic><tp:taxon-name><tp:taxon-name-part taxon-name-part-type="genus" reg="Stetholus">Stetholus</tp:taxon-name-part><tp:taxon-name-part taxon-name-part-type="species" reg="longipennis">longipennis</tp:taxon-name-part></tp:taxon-name></italic> (Figs <xref ref-type="fig" rid="F16">38</xref>) is usually shorter than <italic><tp:taxon-name><tp:taxon-name-part taxon-name-part-type="genus" reg="Stetholus">S.</tp:taxon-name-part><tp:taxon-name-part taxon-name-part-type="species" reg="elongatus">elongatus</tp:taxon-name-part></tp:taxon-name></italic> (Fig. <xref ref-type="fig" rid="F15">36</xref>) (4.1–4.6 mm long vs. 4.7–5.3 mm, excluding the head), has slender, elongate antennae, and the male genitalia are strikingly different (Figs <xref ref-type="fig" rid="F16">39</xref>, <xref ref-type="fig" rid="F15">37</xref>).</p><fig id="F15" position="float" orientation="portrait"><object-id xmlns:xlink="http://www.w3.org/1999/xlink" content-type="doi" xlink:type="simple">10.3897/zookeys.1073.71843.figures36-37</object-id><object-id xmlns:xlink="http://www.w3.org/1999/xlink" content-type="arpha" xlink:type="simple">E2CE402A-374D-5DEF-8D59-A11EE38ED570</object-id><label>Figures 36, 37.</label><caption><p><italic><tp:taxon-name><tp:taxon-name-part taxon-name-part-type="genus" reg="Stetholus">Stetholus</tp:taxon-name-part><tp:taxon-name-part taxon-name-part-type="species" reg="elongatus">elongatus</tp:taxon-name-part></tp:taxon-name></italic><bold>36</bold> female habitus, 5.2 mm long <bold>A</bold> dorsal <bold>B</bold> ventral <bold>37</bold> male genitalia <bold>A</bold> dorsal view <bold>B</bold> lateral view <bold>C</bold> ventral view.</p></caption><graphic xmlns:xlink="http://www.w3.org/1999/xlink" xlink:href="zookeys-1073-055-g015.jpg" position="float" orientation="portrait" xlink:type="simple" id="oo_615742.jpg"><uri content-type="original_file" xlink:type="simple">https://binary.pensoft.net/fig/615742</uri></graphic></fig><fig id="F16" position="float" orientation="portrait"><object-id xmlns:xlink="http://www.w3.org/1999/xlink" content-type="doi" xlink:type="simple">10.3897/zookeys.1073.71843.figures38-39</object-id><object-id xmlns:xlink="http://www.w3.org/1999/xlink" content-type="arpha" xlink:type="simple">71D80C5C-85F0-5C47-81D2-0D90987B2BD3</object-id><label>Figures 38, 39.</label><caption><p><italic><tp:taxon-name><tp:taxon-name-part taxon-name-part-type="genus" reg="Stetholus">Stetholus</tp:taxon-name-part><tp:taxon-name-part taxon-name-part-type="species" reg="longipennis">longipennis</tp:taxon-name-part></tp:taxon-name></italic> sp. nov., male <bold>38</bold> habitus, 4.2 mm long <bold>A</bold> dorsal <bold>B</bold> ventral <bold>39</bold> male genitalia <bold>A</bold> dorsal view <bold>B</bold> lateral view <bold>C</bold> ventral view.</p></caption><graphic xmlns:xlink="http://www.w3.org/1999/xlink" xlink:href="zookeys-1073-055-g016.jpg" position="float" orientation="portrait" xlink:type="simple" id="oo_615743.jpg"><uri content-type="original_file" xlink:type="simple">https://binary.pensoft.net/fig/615743</uri></graphic></fig></tp:treatment-sec><tp:treatment-sec sec-type="variation" id="SECID0EUNAK"><title>Variation.</title><p>The examined females exhibit minor secondary sexual dimorphism with the lateral margin of the elytra slightly explanate at the posterior 1/4 laterad to stria 11; in males, stria 11 is just inside the lateral margin, which is not explanate. The metatibia of both sexes has a posterior, linear bare patch which varies in length but is restricted to the basal 1/2, and nearly always the basal 1/3. This character is occasionally obscure, and is probably the result of abrasion of the setae. Otherwise, except for minor differences in the depth and extent of the pronotal impressions, the specimens examined are quite uniform. Measured specimens vary in size from 4.7–5.3 mm long and 1.8–2.1 mm wide (n = 12). The males and the females are of similar size: males 5.0–5.1 mm long, 1.8–2.1 mm wide (n = 7); females 4.7–5.3 mm long, 1.8–2.1 mm wide (n = 5). Carter &amp; Zeck (1929) reported a body length of 5.0–6.0 mm in their species description which likely included the length of the head.</p></tp:treatment-sec><tp:treatment-sec sec-type="distribution" id="SECID0EZNAK"><title>Distribution.</title><p><italic><tp:taxon-name><tp:taxon-name-part taxon-name-part-type="genus" reg="Stetholus">Stetholus</tp:taxon-name-part><tp:taxon-name-part taxon-name-part-type="species" reg="elongatus">elongatus</tp:taxon-name-part></tp:taxon-name></italic> occurs in the Australian Capital Territory, New South Wales, and Victoria (A.Glaister, in litt.), Australia (Fig. <xref ref-type="fig" rid="F1">9</xref>).</p></tp:treatment-sec><tp:treatment-sec sec-type="habitat" id="SECID0EUOAK"><title>Habitat and behavior.</title><p>The habitat and behavior of this species is as described for the genus. Populations can be enormous in suitable habitats. Specimens also have been collected in light traps (A.Glaister, in litt.).</p></tp:treatment-sec><tp:treatment-sec sec-type="Associated byrrhoid taxa" id="SECID0EAPAK"><title>Associated byrrhoid taxa.</title><p><tp:taxon-name><tp:taxon-name-part taxon-name-part-type="family">Elmidae</tp:taxon-name-part></tp:taxon-name>: <tp:taxon-name><tp:taxon-name-part taxon-name-part-type="subfamily">Larainae</tp:taxon-name-part></tp:taxon-name>: <italic><tp:taxon-name><tp:taxon-name-part taxon-name-part-type="genus" reg="Hydora">Hydora</tp:taxon-name-part><tp:taxon-name-part taxon-name-part-type="species" reg="laticeps">laticeps</tp:taxon-name-part></tp:taxon-name></italic>, <italic><tp:taxon-name><tp:taxon-name-part taxon-name-part-type="genus" reg="Ovolara">Ovolara</tp:taxon-name-part><tp:taxon-name-part taxon-name-part-type="species" reg="australis">australis</tp:taxon-name-part></tp:taxon-name></italic>; <tp:taxon-name><tp:taxon-name-part taxon-name-part-type="subfamily">Elminae</tp:taxon-name-part></tp:taxon-name>: <italic><tp:taxon-name><tp:taxon-name-part taxon-name-part-type="genus" reg="Austrolimnius">Austrolimnius</tp:taxon-name-part></tp:taxon-name></italic> spp., <italic><tp:taxon-name><tp:taxon-name-part taxon-name-part-type="genus" reg="Coxelmis">Coxelmis</tp:taxon-name-part><tp:taxon-name-part taxon-name-part-type="species" reg="novemnotata">novemnotata</tp:taxon-name-part></tp:taxon-name></italic>, <italic><tp:taxon-name><tp:taxon-name-part taxon-name-part-type="genus" reg="Kingolus">Kingolus</tp:taxon-name-part><tp:taxon-name-part taxon-name-part-type="species" reg="metallicus">metallicus</tp:taxon-name-part></tp:taxon-name></italic>, <italic><tp:taxon-name><tp:taxon-name-part taxon-name-part-type="genus" reg="Kingolus">K.</tp:taxon-name-part><tp:taxon-name-part taxon-name-part-type="species" reg="tinctus">tinctus</tp:taxon-name-part></tp:taxon-name></italic>, <italic><tp:taxon-name><tp:taxon-name-part taxon-name-part-type="genus" reg="Kingolus">K.</tp:taxon-name-part></tp:taxon-name></italic> spp., <italic><tp:taxon-name><tp:taxon-name-part taxon-name-part-type="genus" reg="Notriolus">Notriolus</tp:taxon-name-part><tp:taxon-name-part taxon-name-part-type="species" reg="maculatus">maculatus</tp:taxon-name-part></tp:taxon-name></italic>, <italic><tp:taxon-name><tp:taxon-name-part taxon-name-part-type="genus" reg="Notriolus">N.</tp:taxon-name-part><tp:taxon-name-part taxon-name-part-type="species" reg="minor">minor</tp:taxon-name-part></tp:taxon-name></italic>, <italic><tp:taxon-name><tp:taxon-name-part taxon-name-part-type="genus" reg="Notriolus">N.</tp:taxon-name-part><tp:taxon-name-part taxon-name-part-type="species" reg="setosus">setosus</tp:taxon-name-part></tp:taxon-name></italic>, <italic><tp:taxon-name><tp:taxon-name-part taxon-name-part-type="genus" reg="Notriolus">N.</tp:taxon-name-part></tp:taxon-name></italic> spp., <italic><tp:taxon-name><tp:taxon-name-part taxon-name-part-type="genus" reg="Simsonia">Simsonia</tp:taxon-name-part></tp:taxon-name></italic> spp. <tp:taxon-name><tp:taxon-name-part taxon-name-part-type="family">Psephenidae</tp:taxon-name-part></tp:taxon-name>: <italic><tp:taxon-name><tp:taxon-name-part taxon-name-part-type="genus" reg="Sclerocyphon">Sclerocyphon</tp:taxon-name-part><tp:taxon-name-part taxon-name-part-type="species" reg="basicollis">basicollis</tp:taxon-name-part></tp:taxon-name></italic>, <italic><tp:taxon-name><tp:taxon-name-part taxon-name-part-type="genus" reg="Sclerocyphon">S.</tp:taxon-name-part><tp:taxon-name-part taxon-name-part-type="species" reg="minimus">minimus</tp:taxon-name-part></tp:taxon-name></italic>, <italic><tp:taxon-name><tp:taxon-name-part taxon-name-part-type="genus" reg="Sclerocyphon">S.</tp:taxon-name-part><tp:taxon-name-part taxon-name-part-type="species" reg="striatus">striatus</tp:taxon-name-part></tp:taxon-name></italic>.</p></tp:treatment-sec><tp:treatment-sec sec-type="comments" id="SECID0EPUAK"><title>Comments.</title><p>As noted in the <italic><tp:taxon-name><tp:taxon-name-part taxon-name-part-type="genus" reg="Hydora">Hydora</tp:taxon-name-part><tp:taxon-name-part taxon-name-part-type="species" reg="laticeps">laticeps</tp:taxon-name-part></tp:taxon-name></italic> Comments, there are specimens of <italic><tp:taxon-name><tp:taxon-name-part taxon-name-part-type="genus" reg="Stetholus">S.</tp:taxon-name-part><tp:taxon-name-part taxon-name-part-type="species" reg="elongatus">elongatus</tp:taxon-name-part></tp:taxon-name></italic> in the <named-content xmlns:xlink="http://www.w3.org/1999/xlink" content-type="dwc:institutional_code" xlink:type="simple">&gt;AM</named-content>, <named-content xmlns:xlink="http://www.w3.org/1999/xlink" content-type="dwc:institutional_code" xlink:type="simple">NMV</named-content> and <named-content xmlns:xlink="http://www.w3.org/1999/xlink" content-type="dwc:institutional_code" xlink:type="simple">SAMA</named-content> which bear locality labels identical to those of <italic><tp:taxon-name><tp:taxon-name-part taxon-name-part-type="genus" reg="Hydora">H.</tp:taxon-name-part><tp:taxon-name-part taxon-name-part-type="species" reg="laticeps">laticeps</tp:taxon-name-part></tp:taxon-name></italic>. Carter &amp; Zeck (1929, 1932) made no mention of the <italic><tp:taxon-name><tp:taxon-name-part taxon-name-part-type="genus" reg="Stetholus">S.</tp:taxon-name-part><tp:taxon-name-part taxon-name-part-type="species" reg="elongatus">elongatus</tp:taxon-name-part></tp:taxon-name></italic> specimens from Tallong, or that the two species co-occur. The larva of this species has been reared to the adult by Glaister (A.Glaister, in litt.).</p></tp:treatment-sec><tp:treatment-sec><!--Section generated to contain objects referenced in tp:taxon-treatment.--><fig id="F1" position="float" orientation="portrait"><object-id xmlns:xlink="http://www.w3.org/1999/xlink" content-type="doi" xlink:type="simple">10.3897/zookeys.1073.71843.figures1-12</object-id><object-id xmlns:xlink="http://www.w3.org/1999/xlink" content-type="arpha" xlink:type="simple">7AF72FF3-C370-57D9-AE4A-0F18EA03E34E</object-id><label>Figures 1–12.</label><caption><p>Geographical distribution of species records <bold>1</bold><italic><tp:taxon-name><tp:taxon-name-part taxon-name-part-type="genus" reg="Australara">Australara</tp:taxon-name-part><tp:taxon-name-part taxon-name-part-type="species" reg="glaisteri">glaisteri</tp:taxon-name-part></tp:taxon-name></italic> gen. nov., sp. nov. <bold>2</bold><italic><tp:taxon-name><tp:taxon-name-part taxon-name-part-type="genus" reg="Hydora">Hydora</tp:taxon-name-part><tp:taxon-name-part taxon-name-part-type="species" reg="laticeps">laticeps</tp:taxon-name-part></tp:taxon-name></italic><bold>3</bold><italic><tp:taxon-name><tp:taxon-name-part taxon-name-part-type="genus" reg="Ovolara">Ovolara</tp:taxon-name-part><tp:taxon-name-part taxon-name-part-type="species" reg="australis">australis</tp:taxon-name-part></tp:taxon-name></italic><bold>4</bold><italic><tp:taxon-name><tp:taxon-name-part taxon-name-part-type="genus" reg="Ovolara">Ovolara</tp:taxon-name-part><tp:taxon-name-part taxon-name-part-type="species" reg="lawrencei">lawrencei</tp:taxon-name-part></tp:taxon-name></italic> sp. nov. <bold>5</bold><italic><tp:taxon-name><tp:taxon-name-part taxon-name-part-type="genus" reg="Ovolara">Ovolara</tp:taxon-name-part><tp:taxon-name-part taxon-name-part-type="species" reg="leai">leai</tp:taxon-name-part></tp:taxon-name></italic><bold>6</bold><italic><tp:taxon-name><tp:taxon-name-part taxon-name-part-type="genus" reg="Ovolara">Ovolara</tp:taxon-name-part><tp:taxon-name-part taxon-name-part-type="species" reg="monteithi">monteithi</tp:taxon-name-part></tp:taxon-name></italic> sp. nov. <bold>7</bold><italic><tp:taxon-name><tp:taxon-name-part taxon-name-part-type="genus" reg="Potamophilinus">Potamophilinus</tp:taxon-name-part><tp:taxon-name-part taxon-name-part-type="species" reg="papuanus">papuanus</tp:taxon-name-part></tp:taxon-name></italic><bold>8</bold><italic><tp:taxon-name><tp:taxon-name-part taxon-name-part-type="genus" reg="Stetholus">Stetholus</tp:taxon-name-part><tp:taxon-name-part taxon-name-part-type="species" reg="carinatus">carinatus</tp:taxon-name-part></tp:taxon-name></italic> sp. nov. <bold>9</bold><italic><tp:taxon-name><tp:taxon-name-part taxon-name-part-type="genus" reg="Stetholus">Stetholus</tp:taxon-name-part><tp:taxon-name-part taxon-name-part-type="species" reg="elongatus">elongatus</tp:taxon-name-part></tp:taxon-name></italic><bold>10</bold><italic><tp:taxon-name><tp:taxon-name-part taxon-name-part-type="genus" reg="Stetholus">Stetholus</tp:taxon-name-part><tp:taxon-name-part taxon-name-part-type="species" reg="longipennis">longipennis</tp:taxon-name-part></tp:taxon-name></italic> sp. nov. <bold>11</bold><italic><tp:taxon-name><tp:taxon-name-part taxon-name-part-type="genus" reg="Stetholus">Stetholus</tp:taxon-name-part><tp:taxon-name-part taxon-name-part-type="species" reg="metatibialis">metatibialis</tp:taxon-name-part></tp:taxon-name></italic> sp. nov.<bold>12</bold><italic><tp:taxon-name><tp:taxon-name-part taxon-name-part-type="genus" reg="Stetholus">Stetholus</tp:taxon-name-part><tp:taxon-name-part taxon-name-part-type="species" reg="woronora">woronora</tp:taxon-name-part></tp:taxon-name></italic> sp. nov.</p></caption><graphic xmlns:xlink="http://www.w3.org/1999/xlink" xlink:href="zookeys-1073-055-g001.jpg" position="float" orientation="portrait" xlink:type="simple" id="oo_615728.jpg"><uri content-type="original_file" xlink:type="simple">https://binary.pensoft.net/fig/615728</uri></graphic></fig><fig id="F14" position="float" orientation="portrait"><object-id xmlns:xlink="http://www.w3.org/1999/xlink" content-type="doi" xlink:type="simple">10.3897/zookeys.1073.71843.figures34-35</object-id><object-id xmlns:xlink="http://www.w3.org/1999/xlink" content-type="arpha" xlink:type="simple">A7E73A01-D340-5F48-8251-DABB26F3589F</object-id><label>Figures 34, 35.</label><caption><p><italic><tp:taxon-name><tp:taxon-name-part taxon-name-part-type="genus" reg="Stetholus">Stetholus</tp:taxon-name-part><tp:taxon-name-part taxon-name-part-type="species" reg="carinatus">carinatus</tp:taxon-name-part></tp:taxon-name></italic> sp. nov., holotype male <bold>34</bold> habitus, 3.7 mm long <bold>A</bold> dorsal <bold>B</bold> ventral <bold>35</bold> male genitalia <bold>A</bold> dorsal view <bold>B</bold> lateral view <bold>C</bold> ventral view.</p></caption><graphic xmlns:xlink="http://www.w3.org/1999/xlink" xlink:href="zookeys-1073-055-g014.jpg" position="float" orientation="portrait" xlink:type="simple" id="oo_615741.jpg"><uri content-type="original_file" xlink:type="simple">https://binary.pensoft.net/fig/615741</uri></graphic></fig><fig id="F18" position="float" orientation="portrait"><object-id xmlns:xlink="http://www.w3.org/1999/xlink" content-type="doi" xlink:type="simple">10.3897/zookeys.1073.71843.figures41-42</object-id><object-id xmlns:xlink="http://www.w3.org/1999/xlink" content-type="arpha" xlink:type="simple">ADF1BEC3-29F1-53BE-9C87-97BFFD2A859B</object-id><label>Figures 41, 42.</label><caption><p><italic><tp:taxon-name><tp:taxon-name-part taxon-name-part-type="genus" reg="Stetholus">Stetholus</tp:taxon-name-part><tp:taxon-name-part taxon-name-part-type="species" reg="woronora">woronora</tp:taxon-name-part></tp:taxon-name></italic> sp. nov., holotype male <bold>41</bold> habitus, 5.2 mm long <bold>A</bold> dorsal <bold>B</bold> ventral <bold>42</bold> male genitalia <bold>A</bold> dorsal view <bold>B</bold> lateral view <bold>C</bold> ventral view.</p></caption><graphic xmlns:xlink="http://www.w3.org/1999/xlink" xlink:href="zookeys-1073-055-g018.jpg" position="float" orientation="portrait" xlink:type="simple" id="oo_615745.jpg"><uri content-type="original_file" xlink:type="simple">https://binary.pensoft.net/fig/615745</uri></graphic></fig></tp:treatment-sec></tp:taxon-treatment>
