# Supplementary material for: A review of the Larainae of Australia with description of seven new species and the new genus Australara (Coleoptera, Byrrhoidea, Elmidae)
Source: Zookeys. 2021 Nov 29;1073:55–117. doi: 10.3897/zookeys.1073.71843 (PMC8648685; doi:10.3897/zookeys.1073.71843)
Supplement: XML Treatment for Stetholus longipennis [file zookeys.1073.71843-treatment15.xml]

<!DOCTYPE tp:taxon-treatment
  PUBLIC "-//TaxonX//DTD Taxonomic Treatment Publishing DTD v0 20100105//EN" "tax-treatment-NSO.dtd">
<tp:taxon-treatment xmlns:tp="http://www.plazi.org/taxpub"><tp:treatment-meta><kwd-group><label>Taxon classification</label><kwd>
                <named-content content-type="kingdom">Animalia</named-content>
              </kwd><kwd>
                <named-content content-type="order">Coleoptera</named-content>
              </kwd><kwd>
                <named-content content-type="family">Elmidae</named-content>
              </kwd></kwd-group><mixed-citation publication-type="journal"><person-group><name><surname>Barr</surname><given-names>Cheryl B.</given-names></name><name><surname>Shepard</surname><given-names>William D.</given-names></name></person-group><article-title>A review of the <tp:taxon-name><tp:taxon-name-part taxon-name-part-type="subfamily">Larainae</tp:taxon-name-part></tp:taxon-name> of Australia with description of seven new species and the new genus <italic><tp:taxon-name><tp:taxon-name-part taxon-name-part-type="genus" reg="Australara">Australara</tp:taxon-name-part></tp:taxon-name></italic> (<tp:taxon-name><tp:taxon-name-part taxon-name-part-type="order">Coleoptera</tp:taxon-name-part></tp:taxon-name>, <tp:taxon-name><tp:taxon-name-part taxon-name-part-type="superfamily">Byrrhoidea</tp:taxon-name-part></tp:taxon-name>, <tp:taxon-name><tp:taxon-name-part taxon-name-part-type="family">Elmidae</tp:taxon-name-part></tp:taxon-name>)</article-title><source>Zookeys</source><day>29</day><month>11</month><year>2021</year><volume>1073</volume><fpage>55</fpage><lpage>117</lpage><pub-id pub-id-type="doi">10.3897/zookeys.1073.71843</pub-id></mixed-citation></tp:treatment-meta><tp:nomenclature><tp:taxon-name>
              <object-id xmlns:xlink="http://www.w3.org/1999/xlink" content-type="arpha" xlink:type="simple">2672ACF7-B63C-5F11-A342-AD0AEDC2B95A</object-id>
              <tp:taxon-name-part taxon-name-part-type="genus" reg="Stetholus">Stetholus</tp:taxon-name-part>
              <tp:taxon-name-part taxon-name-part-type="species" reg="longipennis">longipennis</tp:taxon-name-part>
              <object-id xmlns:xlink="http://www.w3.org/1999/xlink" content-type="zoobank" xlink:type="simple">http://zoobank.org/4A0A3280-EACD-42E2-9851-7BB81665144D</object-id>
            </tp:taxon-name><tp:taxon-status xmlns:xlink="http://www.w3.org/1999/xlink" xlink:type="simple">sp. nov.</tp:taxon-status><xref ref-type="fig" rid="F1">Figs 10</xref><xref ref-type="fig" rid="F10">, 27</xref><xref ref-type="fig" rid="F16">, 38</xref><xref ref-type="fig" rid="F16">, 39</xref></tp:nomenclature><tp:treatment-sec sec-type="type locality" id="SECID0ELYAK"><title>Type locality.</title><p>Hunters Creek north of Mount Molloy; <named-content xmlns:xlink="http://www.w3.org/1999/xlink" content-type="dwc:verbatimCoordinates" xlink:type="simple"><named-content content-type="geo-json" specific-use="{&#34;type&#34;:&#34;Point&#34;,&#34;coordinates&#34;:[145.325400,-16.632400]}" id="NCID0EUYAK" xlink:type="simple">16.6324° S, 145. 3254° E</named-content></named-content>; north Queensland, Australia.</p></tp:treatment-sec><tp:treatment-sec sec-type="type material" id="SECID0EZYAK"><title>Type material.</title><p><bold><italic>Holotype</italic> male.</bold> “AUSTRALIA: Queensland / 5 km N Mount Molloy / 17 I 2001 / Hunters Creek / <named-content xmlns:xlink="http://www.w3.org/1999/xlink" content-type="dwc:verbatimCoordinates" xlink:type="simple"><named-content content-type="geo-json" specific-use="{&#34;type&#34;:&#34;Point&#34;,&#34;coordinates&#34;:[145.324167,-16.633333]}" id="NCID0EHZAK" xlink:type="simple">S16°38’00” E145°19’27”</named-content></named-content> (WDS-A-1368 on reverse) // William D. / Shepard, leg. // HOLOTYPE / <tp:taxon-name><tp:taxon-name-part taxon-name-part-type="genus" reg="Stetholus">Stetholus</tp:taxon-name-part></tp:taxon-name> / <tp:taxon-name><tp:taxon-name-part taxon-name-part-type="genus" reg="Stetholus"/><tp:taxon-name-part taxon-name-part-type="species" reg="longipennis">longipennis</tp:taxon-name-part></tp:taxon-name> / Barr &amp; Shepard” [red label, handwritten]. Dry pinned. Deposited in the Australian National Insect Collection, Canberra; <named-content xmlns:xlink="http://www.w3.org/1999/xlink" content-type="dwc:institutional_code" xlink:type="simple">ANIC</named-content> Database Number 25-077642. <bold><italic>Paratypes</italic> (108).</bold> Same data as for holotype (1 <named-content xmlns:xlink="http://www.w3.org/1999/xlink" content-type="dwc:institutional_code" xlink:type="simple">&gt;AM</named-content>, 1 <named-content xmlns:xlink="http://www.w3.org/1999/xlink" content-type="dwc:institutional_code" xlink:type="simple">ANIC</named-content>, 13 <abbrev xmlns:xlink="http://www.w3.org/1999/xlink" xlink:title="Essig Museum of Entomology, University of California" id="ABBRID0EL1AK" xlink:type="simple">EMEC</abbrev>, 1 <named-content xmlns:xlink="http://www.w3.org/1999/xlink" content-type="dwc:institutional_code" xlink:type="simple">QM</named-content>); AUSTRALIA: no. <abbrev xmlns:xlink="http://www.w3.org/1999/xlink" xlink:title="Queensland" id="ABBRID0ET1AK" xlink:type="simple">QLD</abbrev> / Hunters Creek at Hwy. 44 / 5 rd. km. N Mount Molloy / <named-content xmlns:xlink="http://www.w3.org/1999/xlink" content-type="dwc:verbatimCoordinates" xlink:type="simple"><named-content content-type="geo-json" specific-use="{&#34;type&#34;:&#34;Point&#34;,&#34;coordinates&#34;:[145.324167,-16.633333]}" id="NCID0E11AK" xlink:type="simple">16°38’00”S, 145°19’27”E</named-content></named-content> / 17-I-2001, coll. C. B. Barr (5 <abbrev xmlns:xlink="http://www.w3.org/1999/xlink" xlink:title="Essig Museum of Entomology, University of California" id="ABBRID0E61AK" xlink:type="simple">EMEC</abbrev>, 1 <named-content xmlns:xlink="http://www.w3.org/1999/xlink" content-type="dwc:institutional_code" xlink:type="simple">QM</named-content>); AUSTRALIA: no. <abbrev xmlns:xlink="http://www.w3.org/1999/xlink" xlink:title="Queensland" id="ABBRID0EH2AK" xlink:type="simple">QLD</abbrev> / Bushy Creek at Hwy. 44 / just W of Julatten / <named-content xmlns:xlink="http://www.w3.org/1999/xlink" content-type="dwc:verbatimCoordinates" xlink:type="simple"><named-content content-type="geo-json" specific-use="{&#34;type&#34;:&#34;Point&#34;,&#34;coordinates&#34;:[45.336111,-16.611111]}" id="NCID0EO2AK" xlink:type="simple">16°36’40”S, 45°20’10”E</named-content></named-content> / 17-I-2001, coll. C.B.Barr (1 <abbrev xmlns:xlink="http://www.w3.org/1999/xlink" xlink:title="Essig Museum of Entomology, University of California" id="ABBRID0ET2AK" xlink:type="simple">EMEC</abbrev>); AUSTRALIA: no. <abbrev xmlns:xlink="http://www.w3.org/1999/xlink" xlink:title="Queensland" id="ABBRID0EX2AK" xlink:type="simple">QLD</abbrev> / Emerald Creek at Hwy. 1 / E of Mareeba / <named-content xmlns:xlink="http://www.w3.org/1999/xlink" content-type="dwc:verbatimCoordinates" xlink:type="simple"><named-content content-type="geo-json" specific-use="{&#34;type&#34;:&#34;Point&#34;,&#34;coordinates&#34;:[145.472500,-16.986667]}" id="NCID0E52AK" xlink:type="simple">16°59’12”S, 145°28’21”E</named-content></named-content> / 17-I-2001, coll. C.B. Barr (6 <abbrev xmlns:xlink="http://www.w3.org/1999/xlink" xlink:title="Essig Museum of Entomology, University of California" id="ABBRID0ED3AK" xlink:type="simple">EMEC</abbrev>); AUSTRALIA: Queensland / Emerald Creek Store / 17 I 2001 / Emerald Creek /<named-content xmlns:xlink="http://www.w3.org/1999/xlink" content-type="dwc:verbatimCoordinates" xlink:type="simple"><named-content content-type="geo-json" specific-use="{&#34;type&#34;:&#34;Point&#34;,&#34;coordinates&#34;:[145.472500,-16.986667]}" id="NCID0EK3AK" xlink:type="simple"> S16°59'12" E145°28'21"</named-content></named-content> (WDS-A-1369 on reverse) // William D. / Shepard, leg. (1 <named-content xmlns:xlink="http://www.w3.org/1999/xlink" content-type="dwc:institutional_code" xlink:type="simple">&gt;AM</named-content>, 9 <abbrev xmlns:xlink="http://www.w3.org/1999/xlink" xlink:title="Essig Museum of Entomology, University of California" id="ABBRID0ET3AK" xlink:type="simple">EMEC</abbrev>); AUSTRALIA: no. <abbrev xmlns:xlink="http://www.w3.org/1999/xlink" xlink:title="Queensland" id="ABBRID0EX3AK" xlink:type="simple">QLD</abbrev> / Freshwater, Freshwater / Cr. at Ryan Weare Park / <named-content xmlns:xlink="http://www.w3.org/1999/xlink" content-type="dwc:verbatimCoordinates" xlink:type="simple"><named-content content-type="geo-json" specific-use="{&#34;type&#34;:&#34;Point&#34;,&#34;coordinates&#34;:[145.701389,-16.886944]}" id="NCID0E53AK" xlink:type="simple">16°53’13”S, 145°42’05”E</named-content></named-content> / 18-I-2001, coll. C.B. Barr (6 <abbrev xmlns:xlink="http://www.w3.org/1999/xlink" xlink:title="Essig Museum of Entomology, University of California" id="ABBRID0ED4AK" xlink:type="simple">EMEC</abbrev>); AUSTRALIA: Queensland / Freshwater / 18 I 2001 / Freshwater Creek (WDS-A-1370 on reverse) // William D. / Shepard, leg. (2 <abbrev xmlns:xlink="http://www.w3.org/1999/xlink" xlink:title="Essig Museum of Entomology, University of California" id="ABBRID0EH4AK" xlink:type="simple">EMEC</abbrev>); AUSTRALIA: no. <abbrev xmlns:xlink="http://www.w3.org/1999/xlink" xlink:title="Queensland" id="ABBRID0EL4AK" xlink:type="simple">QLD</abbrev> / Mulgrave River at Hwy. 1 / 1 rd. km. S of Gordonvale / <named-content xmlns:xlink="http://www.w3.org/1999/xlink" content-type="dwc:verbatimCoordinates" xlink:type="simple"><named-content content-type="geo-json" specific-use="{&#34;type&#34;:&#34;Point&#34;,&#34;coordinates&#34;:[145.787500,-17.102778]}" id="NCID0ES4AK" xlink:type="simple">17°06’10”S, 145°47’15”E</named-content></named-content> / 18-I-2001, coll. C. B. Barr (5 <abbrev xmlns:xlink="http://www.w3.org/1999/xlink" xlink:title="Essig Museum of Entomology, University of California" id="ABBRID0EX4AK" xlink:type="simple">EMEC</abbrev>, 1 <named-content xmlns:xlink="http://www.w3.org/1999/xlink" content-type="dwc:institutional_code" xlink:type="simple">QM</named-content>); AUSTRALIA: Queensland / 1 km S Gordonvale, 18 I 2001 94 ft / Mulgrave River / (WDS-A-1371 on reverse) // William D. / Shepard, leg. (1 <named-content xmlns:xlink="http://www.w3.org/1999/xlink" content-type="dwc:institutional_code" xlink:type="simple">&gt;AM</named-content>, 1 <named-content xmlns:xlink="http://www.w3.org/1999/xlink" content-type="dwc:institutional_code" xlink:type="simple">ANIC</named-content>, 2 <abbrev xmlns:xlink="http://www.w3.org/1999/xlink" xlink:title="Essig Museum of Entomology, University of California" id="ABBRID0EH5AK" xlink:type="simple">EMEC</abbrev>, 1 <named-content xmlns:xlink="http://www.w3.org/1999/xlink" content-type="dwc:institutional_code" xlink:type="simple">QM</named-content>); AUSTRALIA: no. <abbrev xmlns:xlink="http://www.w3.org/1999/xlink" xlink:title="Queensland" id="ABBRID0EP5AK" xlink:type="simple">QLD</abbrev> / Fishery Creek at / Hwy. 1, Fishery Falls / <named-content xmlns:xlink="http://www.w3.org/1999/xlink" content-type="dwc:verbatimCoordinates" xlink:type="simple"><named-content content-type="geo-json" specific-use="{&#34;type&#34;:&#34;Point&#34;,&#34;coordinates&#34;:[145.886389,-17.186111]}" id="NCID0EW5AK" xlink:type="simple">17°11’10”S, 145°53’11”E</named-content></named-content> / 18-I-2001, C. B. Barr (6 <abbrev xmlns:xlink="http://www.w3.org/1999/xlink" xlink:title="Essig Museum of Entomology, University of California" id="ABBRID0E25AK" xlink:type="simple">EMEC</abbrev>); AUSTRALIA: Queensland / Fishery Falls / 18 I 2001 / Fishery Creek (WDS-A-1372 on reverse) // William D. / Shepard, leg. (1 <named-content xmlns:xlink="http://www.w3.org/1999/xlink" content-type="dwc:institutional_code" xlink:type="simple">&gt;AM</named-content>, 1 <named-content xmlns:xlink="http://www.w3.org/1999/xlink" content-type="dwc:institutional_code" xlink:type="simple">ANIC</named-content>, 2 <abbrev xmlns:xlink="http://www.w3.org/1999/xlink" xlink:title="Essig Museum of Entomology, University of California" id="ABBRID0EH6AK" xlink:type="simple">EMEC</abbrev>); <abbrev xmlns:xlink="http://www.w3.org/1999/xlink" xlink:title="Queensland" id="ABBRID0EL6AK" xlink:type="simple">QLD</abbrev>. Babinda / Apr. 1946 / J.G.Brooks (3 <named-content xmlns:xlink="http://www.w3.org/1999/xlink" content-type="dwc:institutional_code" xlink:type="simple">ANIC</named-content>); 16.03S to 16.05S / 145.28E Cape / Tribulation area / <abbrev xmlns:xlink="http://www.w3.org/1999/xlink" xlink:title="Queensland" id="ABBRID0ET6AK" xlink:type="simple">QLD</abbrev> 21-28Mar.1984 / A.Calder &amp; T.Weir // on rocks / in stream (1 <named-content xmlns:xlink="http://www.w3.org/1999/xlink" content-type="dwc:institutional_code" xlink:type="simple">ANIC</named-content>); 16.03S to 16.05S / 145.28E <abbrev xmlns:xlink="http://www.w3.org/1999/xlink" xlink:title="Queensland" id="ABBRID0EBABK" xlink:type="simple">QLD</abbrev>, Cape / Tribulation area / 1-11 May 1992 / J.F.Lawrence // on rocks / in stream (1 <named-content xmlns:xlink="http://www.w3.org/1999/xlink" content-type="dwc:institutional_code" xlink:type="simple">ANIC</named-content>); same data as for preceding // Genitalia prep. / HS-243 ♂ / A.Calder 1997 (1 <named-content xmlns:xlink="http://www.w3.org/1999/xlink" content-type="dwc:institutional_code" xlink:type="simple">ANIC</named-content>); same data as for preceding // Genitalia prep. / HS-274 ♀ / A.Calder 1997 (1 <named-content xmlns:xlink="http://www.w3.org/1999/xlink" content-type="dwc:institutional_code" xlink:type="simple">ANIC</named-content>); <abbrev xmlns:xlink="http://www.w3.org/1999/xlink" xlink:title="Queensland" id="ABBRID0E4ABK" xlink:type="simple">QLD</abbrev>. Cardstone / 23 Jan. 1965 / J.G.Brooks / at light (4 <named-content xmlns:xlink="http://www.w3.org/1999/xlink" content-type="dwc:institutional_code" xlink:type="simple">ANIC</named-content>); same data as for preceding // Genitalia prep. / HS-307 ♀ / A.Calder 1999 (1 <named-content xmlns:xlink="http://www.w3.org/1999/xlink" content-type="dwc:institutional_code" xlink:type="simple">ANIC</named-content>); Cardstone, N.Q. / 23.i.65. J.G. &amp; / J.A.G.Brooks // Genitalia prep. / HS-241 ♂ / A.Calder 1997 (1 <named-content xmlns:xlink="http://www.w3.org/1999/xlink" content-type="dwc:institutional_code" xlink:type="simple">ANIC</named-content>); Crystal Cascades / Via Cairns, N.Qld. / 22.xii.1964. / G. Monteith // EX UQIC / DONATED / 2011 (7 <named-content xmlns:xlink="http://www.w3.org/1999/xlink" content-type="dwc:institutional_code" xlink:type="simple">QM</named-content>); same locality / H.A.Rose. (1 <named-content xmlns:xlink="http://www.w3.org/1999/xlink" content-type="dwc:institutional_code" xlink:type="simple">QM</named-content>); Crystal Cascades / Cairns, N.Qld. / 30.xii.1963. / G. Monteith // EX UQIC / DONATED / 2011 (1 <named-content xmlns:xlink="http://www.w3.org/1999/xlink" content-type="dwc:institutional_code" xlink:type="simple">QM</named-content>); <abbrev xmlns:xlink="http://www.w3.org/1999/xlink" xlink:title="Queensland" id="ABBRID0EDDBK" xlink:type="simple">QLD</abbrev>. Gordonvale / Apr. 1946 / J.G.Brooks // J. G. Brooks / Bequest, 1976 (4 <named-content xmlns:xlink="http://www.w3.org/1999/xlink" content-type="dwc:institutional_code" xlink:type="simple">ANIC</named-content>); Little Mulgrave R. / Gordonvale, N.Q. / Apr. 1946 / J. G. Brooks // Australian Museum / K 579979 (2 <named-content xmlns:xlink="http://www.w3.org/1999/xlink" content-type="dwc:institutional_code" xlink:type="simple">&gt;AM</named-content>); Mossman, Q. / 25 Mar 1967 / M.S. Upton (1 <named-content xmlns:xlink="http://www.w3.org/1999/xlink" content-type="dwc:institutional_code" xlink:type="simple">ANIC</named-content>); Mossman Gorge / Via Mossman, N.Qld. / 25-26.xii.1964. / G. Monteith // EX UQIC / DONATED / 2011 (2 <named-content xmlns:xlink="http://www.w3.org/1999/xlink" content-type="dwc:institutional_code" xlink:type="simple">QM</named-content>); Mt. Molloy, Q. / Station Creek, at light / 30.xii.69 J.G.Brooks (1 <named-content xmlns:xlink="http://www.w3.org/1999/xlink" content-type="dwc:institutional_code" xlink:type="simple">ANIC</named-content>); 32km S [N?] of Ravenshoe, Q. / (17.38S, 145.29E) / <tp:taxon-name><tp:taxon-name-part taxon-name-part-type="genus" reg="Kingolus">K.</tp:taxon-name-part></tp:taxon-name>Hyde // 12.ii.1966, Genitalia prep. / HS-239 ♂ / A.Calder 1997 (1 <named-content xmlns:xlink="http://www.w3.org/1999/xlink" content-type="dwc:institutional_code" xlink:type="simple">ANIC</named-content>); same data as for preceding // Genitalia prep. / HS-240 ♂ / A.Calder 1997 (1 <named-content xmlns:xlink="http://www.w3.org/1999/xlink" content-type="dwc:institutional_code" xlink:type="simple">ANIC</named-content>); Upper Daintree R. / Via Daintree, / 27.xii.1964. N.Qld. / G. Monteith // EX UQIC / DONATED / 2011 (3 <named-content xmlns:xlink="http://www.w3.org/1999/xlink" content-type="dwc:institutional_code" xlink:type="simple">QM</named-content>); Upper Finch Hatton / Ck., Via Finch / Hatton, N.Qld. / 3.i.1965. / G. Monteith // EX UQIC / DONATED / 2011 (1 <named-content xmlns:xlink="http://www.w3.org/1999/xlink" content-type="dwc:institutional_code" xlink:type="simple">QM</named-content>); Upper Mulgrave River, / 30.iv.1970, N.Qld. / G. B. Monteith // EX UQIC / DONATED / 2011 (2 <named-content xmlns:xlink="http://www.w3.org/1999/xlink" content-type="dwc:institutional_code" xlink:type="simple">QM</named-content>). Paratypes all with the following label: PARATYPE / <italic><tp:taxon-name><tp:taxon-name-part taxon-name-part-type="genus" reg="Stetholus">Stetholus</tp:taxon-name-part></tp:taxon-name></italic> / <italic><tp:taxon-name><tp:taxon-name-part taxon-name-part-type="genus" reg="Stetholus"/><tp:taxon-name-part taxon-name-part-type="species" reg="longipennis">longipennis</tp:taxon-name-part></tp:taxon-name></italic> / Barr &amp; Shepard [yellow label, printed].</p></tp:treatment-sec><tp:treatment-sec sec-type="material" id="SECID0EQGBK"><title>Other material examined</title><p><bold>(17).</bold> Archers Ck., Q. / Mt. Garnet Rd., / 28.xii.1964 / J.G.Brooks (1 <named-content xmlns:xlink="http://www.w3.org/1999/xlink" content-type="dwc:institutional_code" xlink:type="simple">ANIC</named-content>); Bellenden Ker Range, NQ / Cableway Base Stn, 100m / 17 Oct.-9 Nov. 1981 / EARTHWATCH/<abbrev xmlns:xlink="http://www.w3.org/1999/xlink" xlink:title="Queensland" id="ABBRID0E3GBK" xlink:type="simple">QLD</abbrev>. MUSEUM / MV light, rainforest // A.N.I.C. / <tp:taxon-name><tp:taxon-name-part taxon-name-part-type="order">COLEOPTERA</tp:taxon-name-part></tp:taxon-name> / Voucher No. / 83-0610 [green label] // <tp:taxon-name><tp:taxon-name-part taxon-name-part-type="genus" reg="Stetholus">Stetholus</tp:taxon-name-part></tp:taxon-name> / sp. 1 / det. T. A. Weir 1983 (1 <named-content xmlns:xlink="http://www.w3.org/1999/xlink" content-type="dwc:institutional_code" xlink:type="simple">QM</named-content>); Cardstone, N.Q. / 23.i.65. J.G. &amp; / J.A.G.Brooks (4 <named-content xmlns:xlink="http://www.w3.org/1999/xlink" content-type="dwc:institutional_code" xlink:type="simple">ANIC</named-content>); Cardstone <abbrev xmlns:xlink="http://www.w3.org/1999/xlink" xlink:title="Queensland" id="ABBRID0EQIBK" xlink:type="simple">QLD</abbrev> / 10-13.iii.1966 / <tp:taxon-name><tp:taxon-name-part taxon-name-part-type="genus" reg="Kingolus">K.</tp:taxon-name-part></tp:taxon-name> Hyde (1 <named-content xmlns:xlink="http://www.w3.org/1999/xlink" content-type="dwc:institutional_code" xlink:type="simple">ANIC</named-content>); Henrietta Ck., / Palmerston Nat. / Pk., N.Qld. / 29.xii.1964. / G. Monteith // EX UQIC / DONATED / 2011 (1 <named-content xmlns:xlink="http://www.w3.org/1999/xlink" content-type="dwc:institutional_code" xlink:type="simple">QM</named-content>); Millstream at Archers / Ck. N. Q. Mt. Garnet / Rd. 28.xii.64 / J.G. Brooks (1 <named-content xmlns:xlink="http://www.w3.org/1999/xlink" content-type="dwc:institutional_code" xlink:type="simple">ANIC</named-content>); same data as for preceding // Genitalia prep. / HS-306 ♀ / A.Calder 1999 (1 <named-content xmlns:xlink="http://www.w3.org/1999/xlink" content-type="dwc:institutional_code" xlink:type="simple">ANIC</named-content>); same data as for preceding // Genitalia prep. / HS-308 ♀ / A.Calder 1999 (1 <named-content xmlns:xlink="http://www.w3.org/1999/xlink" content-type="dwc:institutional_code" xlink:type="simple">ANIC</named-content>); Mossman Gorge / Via Mossman, N.Qld. / 25-26.xii.1964. / G. Monteith // EX UQIC / DONATED / 2011 (1 <named-content xmlns:xlink="http://www.w3.org/1999/xlink" content-type="dwc:institutional_code" xlink:type="simple">QM</named-content>); 3 mls.W. of / Mossman, Q. / 14 Mar. 1964 / I.F.B.Common / &amp; M.S.Upton (1 <named-content xmlns:xlink="http://www.w3.org/1999/xlink" content-type="dwc:institutional_code" xlink:type="simple">ANIC</named-content>); 32km S [N?] of Ravenshoe, Q. / (17.38S, 145.29E) / <tp:taxon-name><tp:taxon-name-part taxon-name-part-type="genus" reg="Kingolus">K.</tp:taxon-name-part></tp:taxon-name>Hyde // 16.ii.1966 (3 <named-content xmlns:xlink="http://www.w3.org/1999/xlink" content-type="dwc:institutional_code" xlink:type="simple">ANIC</named-content>); Spring Ck. N. Q. / Heberton Rd. / 30.xii.64 / J.G. Brooks (1 <named-content xmlns:xlink="http://www.w3.org/1999/xlink" content-type="dwc:institutional_code" xlink:type="simple">ANIC</named-content>).</p></tp:treatment-sec><tp:treatment-sec sec-type="Differential diagnosis" id="SECID0EILBK"><title>Differential diagnosis.</title><p><italic><tp:taxon-name><tp:taxon-name-part taxon-name-part-type="genus" reg="Stetholus">Stetholus</tp:taxon-name-part><tp:taxon-name-part taxon-name-part-type="species" reg="longipennis">longipennis</tp:taxon-name-part></tp:taxon-name></italic> (Fig. <xref ref-type="fig" rid="F16">38</xref>, <xref ref-type="fig" rid="F16">39</xref>) can be distinguished from other species of <italic><tp:taxon-name><tp:taxon-name-part taxon-name-part-type="genus" reg="Stetholus">Stetholus</tp:taxon-name-part></tp:taxon-name></italic> (Figs <xref ref-type="fig" rid="F14">34</xref>–<xref ref-type="fig" rid="F15">37</xref>, <xref ref-type="fig" rid="F17">40</xref>–<xref ref-type="fig" rid="F18">42</xref>) by a combination of the following characters: Length usually shorter than or equal to 4.6 mm; antennae slender, almost moniliform; pronotum smooth or lightly sculptured, sublateral carinae absent; metatibiae entirely setose; male genitalia with penis very slender and much longer than parameres. Conversely, <italic><tp:taxon-name><tp:taxon-name-part taxon-name-part-type="genus" reg="Stetholus">S.</tp:taxon-name-part><tp:taxon-name-part taxon-name-part-type="species" reg="metatibialis">metatibialis</tp:taxon-name-part></tp:taxon-name></italic> (Fig. <xref ref-type="fig" rid="F17">40</xref>) and <italic><tp:taxon-name><tp:taxon-name-part taxon-name-part-type="genus" reg="Stetholus">S.</tp:taxon-name-part><tp:taxon-name-part taxon-name-part-type="species" reg="carinatus">carinatus</tp:taxon-name-part></tp:taxon-name></italic> (Fig. <xref ref-type="fig" rid="F14">34</xref>) both have long, distinct sublateral pronotal carinae; <italic><tp:taxon-name><tp:taxon-name-part taxon-name-part-type="genus" reg="Stetholus">S.</tp:taxon-name-part><tp:taxon-name-part taxon-name-part-type="species" reg="woronora">woronora</tp:taxon-name-part></tp:taxon-name></italic> (Fig. <xref ref-type="fig" rid="F18">41</xref>) has very short carinae; and all three have distinctly clavate antennae. <italic><tp:taxon-name><tp:taxon-name-part taxon-name-part-type="genus" reg="Stetholus">Stetholus</tp:taxon-name-part><tp:taxon-name-part taxon-name-part-type="species" reg="elongatus">elongatus</tp:taxon-name-part></tp:taxon-name></italic> (Fig. <xref ref-type="fig" rid="F15">36</xref>) also lacks pronotal carinae, but is usually longer than 4.6 mm and the antennae are clavate. The male genitalia of <italic><tp:taxon-name><tp:taxon-name-part taxon-name-part-type="genus" reg="Stetholus">S.</tp:taxon-name-part><tp:taxon-name-part taxon-name-part-type="species" reg="longipennis">longipennis</tp:taxon-name-part></tp:taxon-name></italic> (Fig. <xref ref-type="fig" rid="F16">39</xref>) are strikingly different from those of other <italic><tp:taxon-name><tp:taxon-name-part taxon-name-part-type="genus" reg="Stetholus">Stetholus</tp:taxon-name-part></tp:taxon-name></italic> (Figs <xref ref-type="fig" rid="F14">35</xref>, <xref ref-type="fig" rid="F15">37</xref>, <xref ref-type="fig" rid="F18">42</xref>) excluding <italic><tp:taxon-name><tp:taxon-name-part taxon-name-part-type="genus" reg="Stetholus">S.</tp:taxon-name-part><tp:taxon-name-part taxon-name-part-type="species" reg="metatibialis">metatibialis</tp:taxon-name-part></tp:taxon-name></italic> for which males are currently unknown.</p><fig id="F17" position="float" orientation="portrait"><object-id xmlns:xlink="http://www.w3.org/1999/xlink" content-type="doi" xlink:type="simple">10.3897/zookeys.1073.71843.figure40</object-id><object-id xmlns:xlink="http://www.w3.org/1999/xlink" content-type="arpha" xlink:type="simple">95C27AF0-38F2-56CD-9EF0-CF3C8DB11841</object-id><label>Figure 40.</label><caption><p><italic><tp:taxon-name><tp:taxon-name-part taxon-name-part-type="genus" reg="Stetholus">Stetholus</tp:taxon-name-part><tp:taxon-name-part taxon-name-part-type="species" reg="metatibialis">metatibialis</tp:taxon-name-part></tp:taxon-name></italic> sp. nov., holotype female, 3.9 mm long <bold>A</bold> dorsal habitus <bold>B</bold> ventral habitus <bold>C</bold> head, frontal view <bold>D</bold> head, ventral view.</p></caption><graphic xmlns:xlink="http://www.w3.org/1999/xlink" xlink:href="zookeys-1073-055-g017.jpg" position="float" orientation="portrait" xlink:type="simple" id="oo_615744.jpg"><uri content-type="original_file" xlink:type="simple">https://binary.pensoft.net/fig/615744</uri></graphic></fig><fig id="F18" position="float" orientation="portrait"><object-id xmlns:xlink="http://www.w3.org/1999/xlink" content-type="doi" xlink:type="simple">10.3897/zookeys.1073.71843.figures41-42</object-id><object-id xmlns:xlink="http://www.w3.org/1999/xlink" content-type="arpha" xlink:type="simple">ADF1BEC3-29F1-53BE-9C87-97BFFD2A859B</object-id><label>Figures 41, 42.</label><caption><p><italic><tp:taxon-name><tp:taxon-name-part taxon-name-part-type="genus" reg="Stetholus">Stetholus</tp:taxon-name-part><tp:taxon-name-part taxon-name-part-type="species" reg="woronora">woronora</tp:taxon-name-part></tp:taxon-name></italic> sp. nov., holotype male <bold>41</bold> habitus, 5.2 mm long <bold>A</bold> dorsal <bold>B</bold> ventral <bold>42</bold> male genitalia <bold>A</bold> dorsal view <bold>B</bold> lateral view <bold>C</bold> ventral view.</p></caption><graphic xmlns:xlink="http://www.w3.org/1999/xlink" xlink:href="zookeys-1073-055-g018.jpg" position="float" orientation="portrait" xlink:type="simple" id="oo_615745.jpg"><uri content-type="original_file" xlink:type="simple">https://binary.pensoft.net/fig/615745</uri></graphic></fig></tp:treatment-sec><tp:treatment-sec sec-type="description" id="SECID0EHSBK"><title>Description</title><p><bold>(n = 127). <italic>Body</italic></bold>: Size 4.1–4.6 long, 1.6–1.8 wide (n = 21). Color dark brown to black dorsally and ventrally, but appearing lighter due to layer of dense, short, yellow setae; first two antennomeres, trochanters, basal 2/3–3/4 of femora yellow; apical antennomeres, coxae, tibiae, tarsi dark brown. <bold><italic>Head</italic></bold>: Punctures shallow, fine, evenly spaced; setae fine, yellow, recumbent to erect. Vertex with faint V- or U-shaped impression, open anteriorly, extending from near antennal bases to a distinct median impression; frontoclypeal suture arcuate. Antenna with eleven antennomeres; antennomere 1 longest, 3 × longer than wide, curved; antennomere 2 spherical; both with long, curved setae; antennomere 3 ovoid; antennomeres 4–11 each subspherical, widening slightly towards antennal apex, forming a slender, elongate, almost moniliform, club. Eye finely-faceted, suboval at base, moderately protuberant; dorsal and posteroventral margin with fringe of long, curved, black setae. Clypeus convex, broadly rectangular, emarginate anteriorly, densely setose. Labrum rectangular, longer and slightly narrower than clypeus; setose; anterior margin weakly emarginate, with band of short, yellow setae; lateral margins each with a wide, dense band of long, curved setae. Mandible with two teeth, outermost acute apically, innermost truncate apically; prostheca shelf-like, very thin, apically with coarse, long setae; molar area large, moderately oval, surface striate; lateral edge basally with a partially free lobe with several thin setae. Maxillary palpus black, setose, with four palpomeres; palpomere 1 short, annular, with inner apical border spine-like; palpomere 2 twice as long as wide; palpomere 3 as long as 2, wider apically; palpomere 4 wide, ventral surface with a subcircular, concave, white sensory area angled obliquely from the apex to the base. Labial palpus black, glabrous, with three palpomeres; palpomeres 1 and 2 short, annular; palpomere 3 longer, wider, quadrate, apex truncate with an oval, concave, white sensory area. <bold><italic>Pronotum</italic></bold>: Shape generally trapezoidal, wider than long, widest at base; length 0.8–1.0 mm, width 1.2–1.3 mm; disc with distinct punctures evenly spaced ~ 1 diameter apart, deeper near lateral margins; densely setose, with short, fine, yellow setae and longer, coarser, dark setae. Anterior margin arcuate; anterior angles obsolete; lateral margins bisinuate; posterior angles 90°, blunt, depressed; posterior margin weakly trisinuate. Disc slightly convex; shallow, broadly V-shaped, transverse impression at apical 1/4–1/2; basal 1/2 with two faint to distinct, oblique, lateral depressions and two large, deep prescutellar foveae; pronotal margin inflated posterior to fovea. <bold><italic>Scutellar shield</italic></bold>: Cordate; posterior apex slightly raised; finely setose. <bold><italic>Elytron</italic></bold>: 3.3–3.6 mm long, 0.8–0.9 mm wide. Elytra conjointly ~ 2 × as long as wide, widest near posterior 1/3; apices together forming a triangular notch between. Humerus prominently inflated, elytral base depressed medially; disc at 1/4–1/3 distance from base with a shallow depression from suture to stria 5. Disc with 10 punctate, weakly impressed striae, intervals flat; punctures very fine, spaced one diameter apart, obsolete apically; accessory basal stria between striae 1 and 2 long; stria 3 ending before apex; striae 4 and 5 joining before apex; striae 10 and 11 joining and ending before apex. <bold><italic>Metathoracic wings</italic></bold>: Macropterous. <bold><italic>Prosternum</italic></bold>: Very short anterior to procoxae; prosternal process moderately narrow, 3 × longer than wide, margined, with a median longitudinal carina, apex narrowly rounded. <bold><italic>Mesoventrite</italic></bold>: Short; disc convex between mesocoxae with a deep mesoventral cavity to receive prosternal process. <bold><italic>Metaventrite</italic></bold>: Broadly rectangular; disc with a median, round concavity near anterior margin and a wide median depression covering posterior 1/2–2/3; discrimen extending from concavity to posterior margin; metakatepisternal suture distinct; disc with small, shallow, variably spaced punctures mostly obscured by dense, fine, recumbent, yellow setae. <bold><italic>Legs</italic></bold>: Of similar lengths; each leg with femur and tibia subequal in length; tarsus slender, with tarsomere 5 slightly longer than tarsomeres 1–4 combined; claws simple, moderately large, sharply acute. Coxae dark brown, metacoxae deeply sulcate; femora yellow, dorsal surfaces of each with a narrow brown stripe, apical 1/4–1/3 dark brown; tibiae dark brown, mesotibiae with posterior surfaces nearly glabrous, shiny; metatibiae entirely setose, weakly arcuate. <bold><italic>Abdomen</italic></bold>: Five convex ventrites, each with a shallow depression near lateral margin; ventrite 1 with a margined, broadly triangular, intercoxal projection; ventrites 2–4 broadly rectangular, with lateral margins each produced to form a small lobe of varying size, largest on ventrites 3 and 4, which clasps the epipleuron; posterior border of ventrite 5 with a broadly rounded apex. Ventrites covered with shallow punctures spaced 1–2 diameters apart, mostly obscured by dense covering of yellow setae; setae longer at median 1/5 of ventrites 3–5. <bold><italic>Aedeagus</italic></bold>: Phallobase lightly sclerotized, open dorsally, fused to short parameres; penis very long, nearly as long as phallobase and parameres together (Fig. <xref ref-type="fig" rid="F16">39</xref>). In dorsal view (Fig. <xref ref-type="fig" rid="F16">39A</xref>), parameres with lateral margins sinuate, convergent from junction with phallobase to near apex then strongly divergent and curved laterally; median margins nearly parallel at basal 2/3 then strongly divergent; apices acute. Penis beyond paramere tips with lateral margins nearly parallel almost to acute apex; no visible corona; dorsal median longitudinal carina with darker sclerotization present; basal apophyses very long, nearly as long as phallobase, straight, very broad, blunt at tips. In lateral view (Fig. <xref ref-type="fig" rid="F16">39B</xref>), paramere triangular, moderately convex dorsally, nearly flat ventrally; apex broadly rounded to truncate with a few, small, irregular teeth; penis curved, tip ventrally directed. Fibula absent. <bold>Ovipositor</bold>: Moderately sclerotized; oval in outline, 2 × longer than wide; baculum ~ 2 × longer than gonocoxite; proximal gonocoxite subrectangular, wide and short; distal gonocoxite narrow and short, ~ 2 × as long as wide, length equal to proximal gonocoxite length, median and lateral margins arcuate, together separate basally but contiguous medially to apices; stylus very narrow.</p></tp:treatment-sec><tp:treatment-sec sec-type="variation" id="SECID0EAUBK"><title>Variation.</title><p>The females exhibit minor secondary sexual dimorphism with the lateral elytral margin slightly explanate at the posterior 1/4 laterad of stria 11; in males, stria 11 is just inside the lateral margin, which is not explanate. Measured specimens vary from 4.1–4.6 long and 1.6–1.8 wide (n = 21). The females are slightly larger than the males: females 4.3–4.6 mm long, 1.8 mm wide (n = 8); males 4.1–4.5 mm long, 1.6–1.8 mm wide (n = 13). The width of the prosternal process varies a bit between individuals. Otherwise, except for minor differences in the depth and extent of pronotal impressions, the specimens are quite uniform.</p></tp:treatment-sec><tp:treatment-sec sec-type="etymology" id="SECID0EFUBK"><title>Etymology.</title><p>The specific epithet <italic>longipennis</italic>, an adjective in the nominative singular derived from the Latin <italic>longi</italic> (long) plus <italic>pennis</italic> (penis), refers to the male genitalia in which the length of the penis greatly exceeds the length of the parameres (Fig. <xref ref-type="fig" rid="F16">39</xref>).</p></tp:treatment-sec><tp:treatment-sec sec-type="distribution" id="SECID0EVUBK"><title>Distribution.</title><p><italic><tp:taxon-name><tp:taxon-name-part taxon-name-part-type="genus" reg="Stetholus">Stetholus</tp:taxon-name-part><tp:taxon-name-part taxon-name-part-type="species" reg="longipennis">longipennis</tp:taxon-name-part></tp:taxon-name></italic> occurs in north and central Queensland, Australia (Fig. <xref ref-type="fig" rid="F1">10</xref>).</p></tp:treatment-sec><tp:treatment-sec sec-type="habitat" id="SECID0EKVBK"><title>Habitat and behavior.</title><p><italic><tp:taxon-name><tp:taxon-name-part taxon-name-part-type="genus" reg="Stetholus">Stetholus</tp:taxon-name-part><tp:taxon-name-part taxon-name-part-type="species" reg="longipennis">longipennis</tp:taxon-name-part></tp:taxon-name></italic> was collected by the authors from medium to large sand-bottomed streams with logs and debris, some with boulders, and a small river at elevations ranging from 5–417 m (Fig. <xref ref-type="fig" rid="F10">27</xref>). All had clear water which varied from warm to cool. The beetles were collected from logs and rocks in fast current or rapids, and from a spillway. The adults fly readily from the net, and also have been taken at lights. At the type locality, Hunters Creek, the stream was well-shaded, with many logs and much debris, and many <italic><tp:taxon-name><tp:taxon-name-part taxon-name-part-type="genus" reg="Stetholus">S.</tp:taxon-name-part><tp:taxon-name-part taxon-name-part-type="species" reg="longipennis">longipennis</tp:taxon-name-part></tp:taxon-name></italic> were concentrated on a concrete spillway below a bridge.</p></tp:treatment-sec><tp:treatment-sec sec-type="Associated byrrhoid taxa" id="SECID0EKWBK"><title>Associated byrrhoid taxa.</title><p><tp:taxon-name><tp:taxon-name-part taxon-name-part-type="family">Elmidae</tp:taxon-name-part></tp:taxon-name>: <tp:taxon-name><tp:taxon-name-part taxon-name-part-type="subfamily">Larainae</tp:taxon-name-part></tp:taxon-name>: <italic><tp:taxon-name><tp:taxon-name-part taxon-name-part-type="genus" reg="Australara">Australara</tp:taxon-name-part><tp:taxon-name-part taxon-name-part-type="species" reg="glaisteri">glaisteri</tp:taxon-name-part></tp:taxon-name></italic> sp. nov., <italic><tp:taxon-name><tp:taxon-name-part taxon-name-part-type="genus" reg="Ovolara">Ovolara</tp:taxon-name-part><tp:taxon-name-part taxon-name-part-type="species" reg="lawrencei">lawrencei</tp:taxon-name-part></tp:taxon-name></italic> sp. nov., <italic><tp:taxon-name><tp:taxon-name-part taxon-name-part-type="genus" reg="Ovolara">O.</tp:taxon-name-part><tp:taxon-name-part taxon-name-part-type="species" reg="leai">leai</tp:taxon-name-part></tp:taxon-name></italic>, <italic><tp:taxon-name><tp:taxon-name-part taxon-name-part-type="genus" reg="Ovolara">O.</tp:taxon-name-part><tp:taxon-name-part taxon-name-part-type="species" reg="monteithi">monteithi</tp:taxon-name-part></tp:taxon-name></italic> sp. nov., <italic><tp:taxon-name><tp:taxon-name-part taxon-name-part-type="genus" reg="Potamophilinus">Potamophilinus</tp:taxon-name-part><tp:taxon-name-part taxon-name-part-type="species" reg="papuanus">papuanus</tp:taxon-name-part></tp:taxon-name></italic>; <tp:taxon-name><tp:taxon-name-part taxon-name-part-type="subfamily">Elminae</tp:taxon-name-part></tp:taxon-name>: <italic><tp:taxon-name><tp:taxon-name-part taxon-name-part-type="genus" reg="Austrolimnius">Austrolimnius</tp:taxon-name-part></tp:taxon-name></italic> spp., <italic><tp:taxon-name><tp:taxon-name-part taxon-name-part-type="genus" reg="Graphelmis">Graphelmis</tp:taxon-name-part><tp:taxon-name-part taxon-name-part-type="species" reg="pallidipes">pallidipes</tp:taxon-name-part></tp:taxon-name></italic>, <italic><tp:taxon-name><tp:taxon-name-part taxon-name-part-type="genus" reg="Kingolus">Kingolus</tp:taxon-name-part></tp:taxon-name></italic> spp., <italic><tp:taxon-name><tp:taxon-name-part taxon-name-part-type="genus" reg="Notriolus">Notriolus</tp:taxon-name-part><tp:taxon-name-part taxon-name-part-type="species" reg="taylori">taylori</tp:taxon-name-part></tp:taxon-name></italic>, <italic><tp:taxon-name><tp:taxon-name-part taxon-name-part-type="genus" reg="Notriolus">Notriolus</tp:taxon-name-part></tp:taxon-name></italic> spp., <italic><tp:taxon-name><tp:taxon-name-part taxon-name-part-type="genus" reg="Simsonia">Simsonia</tp:taxon-name-part></tp:taxon-name></italic> sp. <tp:taxon-name><tp:taxon-name-part taxon-name-part-type="family">Psephenidae</tp:taxon-name-part></tp:taxon-name>: <italic><tp:taxon-name><tp:taxon-name-part taxon-name-part-type="genus" reg="Sclerocyphon">Sclerocyphon</tp:taxon-name-part><tp:taxon-name-part taxon-name-part-type="species" reg="basicollis">basicollis</tp:taxon-name-part></tp:taxon-name></italic>, <italic><tp:taxon-name><tp:taxon-name-part taxon-name-part-type="genus" reg="Sclerocyphon">Sclerocyphon</tp:taxon-name-part><tp:taxon-name-part taxon-name-part-type="species" reg="minimus">minimus</tp:taxon-name-part></tp:taxon-name></italic>.</p></tp:treatment-sec><tp:treatment-sec><!--Section generated to contain objects referenced in tp:taxon-treatment.--><fig id="F1" position="float" orientation="portrait"><object-id xmlns:xlink="http://www.w3.org/1999/xlink" content-type="doi" xlink:type="simple">10.3897/zookeys.1073.71843.figures1-12</object-id><object-id xmlns:xlink="http://www.w3.org/1999/xlink" content-type="arpha" xlink:type="simple">7AF72FF3-C370-57D9-AE4A-0F18EA03E34E</object-id><label>Figures 1–12.</label><caption><p>Geographical distribution of species records <bold>1</bold><italic><tp:taxon-name><tp:taxon-name-part taxon-name-part-type="genus" reg="Australara">Australara</tp:taxon-name-part><tp:taxon-name-part taxon-name-part-type="species" reg="glaisteri">glaisteri</tp:taxon-name-part></tp:taxon-name></italic> gen. nov., sp. nov. <bold>2</bold><italic><tp:taxon-name><tp:taxon-name-part taxon-name-part-type="genus" reg="Hydora">Hydora</tp:taxon-name-part><tp:taxon-name-part taxon-name-part-type="species" reg="laticeps">laticeps</tp:taxon-name-part></tp:taxon-name></italic><bold>3</bold><italic><tp:taxon-name><tp:taxon-name-part taxon-name-part-type="genus" reg="Ovolara">Ovolara</tp:taxon-name-part><tp:taxon-name-part taxon-name-part-type="species" reg="australis">australis</tp:taxon-name-part></tp:taxon-name></italic><bold>4</bold><italic><tp:taxon-name><tp:taxon-name-part taxon-name-part-type="genus" reg="Ovolara">Ovolara</tp:taxon-name-part><tp:taxon-name-part taxon-name-part-type="species" reg="lawrencei">lawrencei</tp:taxon-name-part></tp:taxon-name></italic> sp. nov. <bold>5</bold><italic><tp:taxon-name><tp:taxon-name-part taxon-name-part-type="genus" reg="Ovolara">Ovolara</tp:taxon-name-part><tp:taxon-name-part taxon-name-part-type="species" reg="leai">leai</tp:taxon-name-part></tp:taxon-name></italic><bold>6</bold><italic><tp:taxon-name><tp:taxon-name-part taxon-name-part-type="genus" reg="Ovolara">Ovolara</tp:taxon-name-part><tp:taxon-name-part taxon-name-part-type="species" reg="monteithi">monteithi</tp:taxon-name-part></tp:taxon-name></italic> sp. nov. <bold>7</bold><italic><tp:taxon-name><tp:taxon-name-part taxon-name-part-type="genus" reg="Potamophilinus">Potamophilinus</tp:taxon-name-part><tp:taxon-name-part taxon-name-part-type="species" reg="papuanus">papuanus</tp:taxon-name-part></tp:taxon-name></italic><bold>8</bold><italic><tp:taxon-name><tp:taxon-name-part taxon-name-part-type="genus" reg="Stetholus">Stetholus</tp:taxon-name-part><tp:taxon-name-part taxon-name-part-type="species" reg="carinatus">carinatus</tp:taxon-name-part></tp:taxon-name></italic> sp. nov. <bold>9</bold><italic><tp:taxon-name><tp:taxon-name-part taxon-name-part-type="genus" reg="Stetholus">Stetholus</tp:taxon-name-part><tp:taxon-name-part taxon-name-part-type="species" reg="elongatus">elongatus</tp:taxon-name-part></tp:taxon-name></italic><bold>10</bold><italic><tp:taxon-name><tp:taxon-name-part taxon-name-part-type="genus" reg="Stetholus">Stetholus</tp:taxon-name-part><tp:taxon-name-part taxon-name-part-type="species" reg="longipennis">longipennis</tp:taxon-name-part></tp:taxon-name></italic> sp. nov. <bold>11</bold><italic><tp:taxon-name><tp:taxon-name-part taxon-name-part-type="genus" reg="Stetholus">Stetholus</tp:taxon-name-part><tp:taxon-name-part taxon-name-part-type="species" reg="metatibialis">metatibialis</tp:taxon-name-part></tp:taxon-name></italic> sp. nov.<bold>12</bold><italic><tp:taxon-name><tp:taxon-name-part taxon-name-part-type="genus" reg="Stetholus">Stetholus</tp:taxon-name-part><tp:taxon-name-part taxon-name-part-type="species" reg="woronora">woronora</tp:taxon-name-part></tp:taxon-name></italic> sp. nov.</p></caption><graphic xmlns:xlink="http://www.w3.org/1999/xlink" xlink:href="zookeys-1073-055-g001.jpg" position="float" orientation="portrait" xlink:type="simple" id="oo_615728.jpg"><uri content-type="original_file" xlink:type="simple">https://binary.pensoft.net/fig/615728</uri></graphic></fig><fig id="F10" position="float" orientation="portrait"><object-id xmlns:xlink="http://www.w3.org/1999/xlink" content-type="doi" xlink:type="simple">10.3897/zookeys.1073.71843.figure27</object-id><object-id xmlns:xlink="http://www.w3.org/1999/xlink" content-type="arpha" xlink:type="simple">519EFCAD-76BF-50C1-8198-B6326DACE9FD</object-id><label>Figure 27.</label><caption><p><italic><tp:taxon-name><tp:taxon-name-part taxon-name-part-type="genus" reg="Ovolara">Ovolara</tp:taxon-name-part><tp:taxon-name-part taxon-name-part-type="species" reg="lawrencei">lawrencei</tp:taxon-name-part></tp:taxon-name></italic> sp. nov., type locality, and <italic><tp:taxon-name><tp:taxon-name-part taxon-name-part-type="genus" reg="Stetholus">Stetholus</tp:taxon-name-part><tp:taxon-name-part taxon-name-part-type="species" reg="longipennis">longipennis</tp:taxon-name-part></tp:taxon-name></italic> sp. nov., collection locality: Emerald Creek, east of Mareeba, <abbrev xmlns:xlink="http://www.w3.org/1999/xlink" xlink:title="Queensland" id="ABBRID0ES2AI" xlink:type="simple">QLD</abbrev>, Australia (photograph courtesy of David Rentz, James Cook University, Smithfield, <abbrev xmlns:xlink="http://www.w3.org/1999/xlink" xlink:title="Queensland" id="ABBRID0EW2AI" xlink:type="simple">QLD</abbrev>).</p></caption><graphic xmlns:xlink="http://www.w3.org/1999/xlink" xlink:href="zookeys-1073-055-g010.jpg" position="float" orientation="portrait" xlink:type="simple" id="oo_615737.jpg"><uri content-type="original_file" xlink:type="simple">https://binary.pensoft.net/fig/615737</uri></graphic></fig><fig id="F16" position="float" orientation="portrait"><object-id xmlns:xlink="http://www.w3.org/1999/xlink" content-type="doi" xlink:type="simple">10.3897/zookeys.1073.71843.figures38-39</object-id><object-id xmlns:xlink="http://www.w3.org/1999/xlink" content-type="arpha" xlink:type="simple">71D80C5C-85F0-5C47-81D2-0D90987B2BD3</object-id><label>Figures 38, 39.</label><caption><p><italic><tp:taxon-name><tp:taxon-name-part taxon-name-part-type="genus" reg="Stetholus">Stetholus</tp:taxon-name-part><tp:taxon-name-part taxon-name-part-type="species" reg="longipennis">longipennis</tp:taxon-name-part></tp:taxon-name></italic> sp. nov., male <bold>38</bold> habitus, 4.2 mm long <bold>A</bold> dorsal <bold>B</bold> ventral <bold>39</bold> male genitalia <bold>A</bold> dorsal view <bold>B</bold> lateral view <bold>C</bold> ventral view.</p></caption><graphic xmlns:xlink="http://www.w3.org/1999/xlink" xlink:href="zookeys-1073-055-g016.jpg" position="float" orientation="portrait" xlink:type="simple" id="oo_615743.jpg"><uri content-type="original_file" xlink:type="simple">https://binary.pensoft.net/fig/615743</uri></graphic></fig><fig id="F14" position="float" orientation="portrait"><object-id xmlns:xlink="http://www.w3.org/1999/xlink" content-type="doi" xlink:type="simple">10.3897/zookeys.1073.71843.figures34-35</object-id><object-id xmlns:xlink="http://www.w3.org/1999/xlink" content-type="arpha" xlink:type="simple">A7E73A01-D340-5F48-8251-DABB26F3589F</object-id><label>Figures 34, 35.</label><caption><p><italic><tp:taxon-name><tp:taxon-name-part taxon-name-part-type="genus" reg="Stetholus">Stetholus</tp:taxon-name-part><tp:taxon-name-part taxon-name-part-type="species" reg="carinatus">carinatus</tp:taxon-name-part></tp:taxon-name></italic> sp. nov., holotype male <bold>34</bold> habitus, 3.7 mm long <bold>A</bold> dorsal <bold>B</bold> ventral <bold>35</bold> male genitalia <bold>A</bold> dorsal view <bold>B</bold> lateral view <bold>C</bold> ventral view.</p></caption><graphic xmlns:xlink="http://www.w3.org/1999/xlink" xlink:href="zookeys-1073-055-g014.jpg" position="float" orientation="portrait" xlink:type="simple" id="oo_615741.jpg"><uri content-type="original_file" xlink:type="simple">https://binary.pensoft.net/fig/615741</uri></graphic></fig><fig id="F15" position="float" orientation="portrait"><object-id xmlns:xlink="http://www.w3.org/1999/xlink" content-type="doi" xlink:type="simple">10.3897/zookeys.1073.71843.figures36-37</object-id><object-id xmlns:xlink="http://www.w3.org/1999/xlink" content-type="arpha" xlink:type="simple">E2CE402A-374D-5DEF-8D59-A11EE38ED570</object-id><label>Figures 36, 37.</label><caption><p><italic><tp:taxon-name><tp:taxon-name-part taxon-name-part-type="genus" reg="Stetholus">Stetholus</tp:taxon-name-part><tp:taxon-name-part taxon-name-part-type="species" reg="elongatus">elongatus</tp:taxon-name-part></tp:taxon-name></italic><bold>36</bold> female habitus, 5.2 mm long <bold>A</bold> dorsal <bold>B</bold> ventral <bold>37</bold> male genitalia <bold>A</bold> dorsal view <bold>B</bold> lateral view <bold>C</bold> ventral view.</p></caption><graphic xmlns:xlink="http://www.w3.org/1999/xlink" xlink:href="zookeys-1073-055-g015.jpg" position="float" orientation="portrait" xlink:type="simple" id="oo_615742.jpg"><uri content-type="original_file" xlink:type="simple">https://binary.pensoft.net/fig/615742</uri></graphic></fig></tp:treatment-sec></tp:taxon-treatment>
