# Supplementary material for: A review of the Larainae of Australia with description of seven new species and the new genus Australara (Coleoptera, Byrrhoidea, Elmidae)
Source: Zookeys. 2021 Nov 29;1073:55–117. doi: 10.3897/zookeys.1073.71843 (PMC8648685; doi:10.3897/zookeys.1073.71843)
Supplement: XML Treatment for Stetholus metatibialis [file zookeys.1073.71843-treatment16.xml]

<!DOCTYPE tp:taxon-treatment
  PUBLIC "-//TaxonX//DTD Taxonomic Treatment Publishing DTD v0 20100105//EN" "tax-treatment-NSO.dtd">
<tp:taxon-treatment xmlns:tp="http://www.plazi.org/taxpub"><tp:treatment-meta><kwd-group><label>Taxon classification</label><kwd>
                <named-content content-type="kingdom">Animalia</named-content>
              </kwd><kwd>
                <named-content content-type="order">Coleoptera</named-content>
              </kwd><kwd>
                <named-content content-type="family">Elmidae</named-content>
              </kwd></kwd-group><mixed-citation publication-type="journal"><person-group><name><surname>Barr</surname><given-names>Cheryl B.</given-names></name><name><surname>Shepard</surname><given-names>William D.</given-names></name></person-group><article-title>A review of the <tp:taxon-name><tp:taxon-name-part taxon-name-part-type="subfamily">Larainae</tp:taxon-name-part></tp:taxon-name> of Australia with description of seven new species and the new genus <italic><tp:taxon-name><tp:taxon-name-part taxon-name-part-type="genus" reg="Australara">Australara</tp:taxon-name-part></tp:taxon-name></italic> (<tp:taxon-name><tp:taxon-name-part taxon-name-part-type="order">Coleoptera</tp:taxon-name-part></tp:taxon-name>, <tp:taxon-name><tp:taxon-name-part taxon-name-part-type="superfamily">Byrrhoidea</tp:taxon-name-part></tp:taxon-name>, <tp:taxon-name><tp:taxon-name-part taxon-name-part-type="family">Elmidae</tp:taxon-name-part></tp:taxon-name>)</article-title><source>Zookeys</source><day>29</day><month>11</month><year>2021</year><volume>1073</volume><fpage>55</fpage><lpage>117</lpage><pub-id pub-id-type="doi">10.3897/zookeys.1073.71843</pub-id></mixed-citation></tp:treatment-meta><tp:nomenclature><tp:taxon-name>
              <object-id xmlns:xlink="http://www.w3.org/1999/xlink" content-type="arpha" xlink:type="simple">CC56EB3A-8284-5A8E-9F92-BE15DDF1B94D</object-id>
              <tp:taxon-name-part taxon-name-part-type="genus" reg="Stetholus">Stetholus</tp:taxon-name-part>
              <tp:taxon-name-part taxon-name-part-type="species" reg="metatibialis">metatibialis</tp:taxon-name-part>
              <object-id xmlns:xlink="http://www.w3.org/1999/xlink" content-type="zoobank" xlink:type="simple">http://zoobank.org/37506188-9496-40B4-BC38-10BE15FF63D3</object-id>
            </tp:taxon-name><tp:taxon-status xmlns:xlink="http://www.w3.org/1999/xlink" xlink:type="simple">sp. nov.</tp:taxon-status><xref ref-type="fig" rid="F1">Figs 11</xref><xref ref-type="fig" rid="F17">, 40</xref></tp:nomenclature><tp:treatment-sec sec-type="type locality" id="SECID0ET3BK"><title>Type locality.</title><p>Mt. Bellenden Ker northwest of Babinda; <named-content xmlns:xlink="http://www.w3.org/1999/xlink" content-type="dwc:verbatimCoordinates" xlink:type="simple"><named-content content-type="geo-json" specific-use="{&#34;type&#34;:&#34;Point&#34;,&#34;coordinates&#34;:[145.870000,-17.267200]}" id="NCID0E33BK" xlink:type="simple">17.2672° S, 145.8700° E</named-content></named-content>; Wooroonooran National Park, north Queensland, Australia.</p></tp:treatment-sec><tp:treatment-sec sec-type="type material" id="SECID0EB4BK"><title>Type material.</title><p><bold><italic>Holotype</italic> female.</bold> “Bellenden Ker Range, NQ / Cable Tower 3 [now Tower 6], 1054m / 17 Oct.-5 Nov. 1981 / EARTHWATCH/<abbrev xmlns:xlink="http://www.w3.org/1999/xlink" xlink:title="Queensland" id="ABBRID0EM4BK" xlink:type="simple">QLD</abbrev>. MUSEUM // A.N.I.C. / <tp:taxon-name><tp:taxon-name-part taxon-name-part-type="order">COLEOPTERA</tp:taxon-name-part></tp:taxon-name> / Voucher No. / 83-0611” [green label] // “HOLOTYPE / <tp:taxon-name><tp:taxon-name-part taxon-name-part-type="genus" reg="Stetholus">Stetholus</tp:taxon-name-part></tp:taxon-name> / <tp:taxon-name><tp:taxon-name-part taxon-name-part-type="genus" reg="Stetholus"/><tp:taxon-name-part taxon-name-part-type="species" reg="metatibialis">metatibialis</tp:taxon-name-part></tp:taxon-name> / Barr &amp; Shepard” [red label, handwritten]. Dry pinned. Deposited in the Queensland Museum, South Brisbane; Registration Number <named-content xmlns:xlink="http://www.w3.org/1999/xlink" content-type="dwc:institutional_code" xlink:type="simple">QM</named-content> T250615.</p></tp:treatment-sec><tp:treatment-sec sec-type="Differential diagnosis" id="SECID0ET5BK"><title>Differential diagnosis.</title><p>The single female specimen of <italic><tp:taxon-name><tp:taxon-name-part taxon-name-part-type="genus" reg="Stetholus">S.</tp:taxon-name-part><tp:taxon-name-part taxon-name-part-type="species" reg="metatibialis">metatibialis</tp:taxon-name-part></tp:taxon-name></italic> (Fig. <xref ref-type="fig" rid="F17">40</xref>) is characterized by an elongate-oval body shape; labrum “moustache” composed of two discrete, lateral tufts of very long, dark, curved setae (setal origin unclear, possibly mandibular) (Fig. <xref ref-type="fig" rid="F17">40C</xref>); long pronotal basal sublateral carinae; and posterior surfaces of both the meso- and metatibiae glabrous and shiny. While other species of <italic><tp:taxon-name><tp:taxon-name-part taxon-name-part-type="genus" reg="Stetholus">Stetholus</tp:taxon-name-part></tp:taxon-name></italic> may have similar labral tufts, none are as long and distinctive. The metatibia of <italic><tp:taxon-name><tp:taxon-name-part taxon-name-part-type="genus" reg="Stetholus">S.</tp:taxon-name-part><tp:taxon-name-part taxon-name-part-type="species" reg="elongatus">elongatus</tp:taxon-name-part></tp:taxon-name></italic> (Fig. <xref ref-type="fig" rid="F15">36</xref>) has a narrow, elongate, posterior bare area of variable length, usually at the basal 1/3, as opposed to that of <italic><tp:taxon-name><tp:taxon-name-part taxon-name-part-type="genus" reg="Stetholus">S.</tp:taxon-name-part><tp:taxon-name-part taxon-name-part-type="species" reg="metatibialis">metatibialis</tp:taxon-name-part></tp:taxon-name></italic> in which the posterior surface is entirely bare; the metatibiae of the others are entirely setose. <italic><tp:taxon-name><tp:taxon-name-part taxon-name-part-type="genus" reg="Stetholus">Stetholus</tp:taxon-name-part><tp:taxon-name-part taxon-name-part-type="species" reg="elongatus">elongatus</tp:taxon-name-part></tp:taxon-name></italic> and <italic><tp:taxon-name><tp:taxon-name-part taxon-name-part-type="genus" reg="Stetholus">S.</tp:taxon-name-part><tp:taxon-name-part taxon-name-part-type="species" reg="longipennis">longipennis</tp:taxon-name-part></tp:taxon-name></italic> (Fig. <xref ref-type="fig" rid="F16">38</xref>) lack pronotal sublateral carinae. <italic><tp:taxon-name><tp:taxon-name-part taxon-name-part-type="genus" reg="Stetholus">Stetholus</tp:taxon-name-part><tp:taxon-name-part taxon-name-part-type="species" reg="metatibialis">metatibialis</tp:taxon-name-part></tp:taxon-name></italic> (Fig. <xref ref-type="fig" rid="F17">40</xref>) bears a superficial resemblance to <italic><tp:taxon-name><tp:taxon-name-part taxon-name-part-type="genus" reg="Ovolara">Ovolara</tp:taxon-name-part></tp:taxon-name></italic> species (Figs <xref ref-type="fig" rid="F8">23</xref>–<xref ref-type="fig" rid="F9">26</xref>, <xref ref-type="fig" rid="F11">28</xref>–<xref ref-type="fig" rid="F12">31</xref>) because of its elongate-oval body and strongly punctate elytra, however it is easily separated by the very short prosternum anterior to the procoxae (vs. prosternum long, extended anteriorly) and the presence of a transverse pronotal impression (vs. no impression).</p></tp:treatment-sec><tp:treatment-sec sec-type="description" id="SECID0ENCCK"><title>Description</title><p><bold>(n = 1). Holotype female. <italic>Body</italic></bold>: Size 3.9 mm long, 1.4 mm wide; elongate-oval. Dorsal color dark brown; head black; venter mostly brown; first two antennomeres, posterior metaventrite, coxae, trochanters, femora, posterior face of meso- and metatibiae yellow-brown. Setae of dorsal surfaces short, yellow, semi-erect and recumbent, setae of ventral surfaces long and recumbent. <bold><italic>Head</italic></bold>: Densely setose and punctate, punctures &lt; 1 diameter apart or nearly contiguous. Vertex with a faint V-shaped impression, open anteriorly, extending from antennal bases towards occiput; frontoclypeal suture straight, obscure. Antenna with 11 tomentose antennomeres; antennomeres 1 and 2 yellow-brown with coarse, yellow setae; antennomere 1 longest, ~ 3 × longer than wide, curved; antennomere 2 ovoid; antennomeres 3–11 brown with dense yellow setae, together forming a tight, elongate club; antennomeres 7–11 of equal width, antennomere 11 longer than all but antennomeres 1 and 2, apex bluntly rounded. Eye finely faceted, suboval at base, weakly protuberant; dorsal margin with fringe of long, curved setae. Clypeus transverse, convex, anterior margin straight; disc densely setose, lateral margins with longer setae. Labrum trapezoidal, wider than long, 2 × longer and slightly narrower than clypeus; densely setose; anterior margin weakly emarginate with band of short, yellow setae; lateral margins with dense fringes of long, yellow setae, each margin with a discrete tuft of very long, dark, curved setae extending to maxilla (setal origin unclear, possibly mandibular). Maxillary palpus with four setose palpomeres; palpomere 1 yellow, short, annular; palpomere 2 yellow, 2 × as long as wide; palpomere 3 yellow, nearly as long as 2, wider apically; palpomere 4 brown, longest and widest, ovoid, ventral surface with a broadly oval, slightly concave, pale sensory area angled obliquely from the apex to the base. Labial palpus yellow, glabrous, with three palpomeres; palpomeres 1 and 2 yellow, annular, short and narrow; palpomere 3 brown, conical, much longer and wider than others, apex truncate with a narrowly oval, flat, slightly concave, pale sensory area. <italic>P</italic><bold><italic>ronotum</italic></bold>: Shape generally trapezoidal, slightly wider than long, widest at base; 1.0 mm long, 1.1 mm wide; disc densely punctate, punctures evenly spaced ~ 1 diameter apart. Anterior margin arcuate; anterior angles obsolete; lateral margins sinuate and arcuate, moderately explanate; posterior angles raised, protruding, acute, posterior margin weakly trisinuate. Disc weakly convex, more convex at basal 1/2; distinct, transverse V-shaped impression at apical 1/3–1/2; two distinct, basal, sublateral carinae 1/3–1/2 as long as pronotum, bordered by shallow medial impressions and lateral excavations; two shallow, indistinct prescutellar foveae. <bold><italic>Scutellar shield</italic></bold>: Cordate, longer than wide, apex rounded; flat; densely setose. <bold><italic>Elytron</italic></bold>: 2.9 mm long, 0.7 mm wide. Elytra conjointly 2 × as long as wide; anterior 2/3 almost parallel-sided; margins narrowly marginate. Humerus inflated, elytral base depressed medially; disc convex at anterior 1/3, flattened at 1/3–1/2 distance from base, then weakly convex to apex. Disc with ten strongly punctate, weakly impressed striae, intervals slightly raised, sutural interval more so; accessory basal stria of 6 punctures between striae 1 and 2 short; striae 3 and 4 join near apex; disc punctures large and deep at basal 2/3, becoming much smaller and shallower towards apex, separated by one diameter. <bold><italic>Prosternum</italic></bold>: Very short anterior to procoxae, marginate anteriorly. Prosternal process moderately narrow, long, 4 × longer than wide; nearly parallel-sided between coxae then slightly widened towards rounded apex; laterally marginate, medially sulcate at basal 1/2, carinate at apical 1/2; surface tomentose. <bold><italic>Mesoventrite</italic></bold>: Short, marginate, densely setose, with a deep mesoventral cavity to receive prosternal process. <bold><italic>Metaventrite</italic></bold>: Broadly rectangular; very setose; anterior margin marginate, bordered posteriorly by a small, transverse excavation; disc with discrimen extending almost from anterior to posterior margin, deeply incised at posterior 2/3; disc laterad to discrimen very convex; metakatepisternal suture distinct. Disc laterally with large, variably spaced punctures; punctures obscured medially by a broad, triangular patch of very long, dense, recumbent, yellow-orange setae. <bold><italic>Legs</italic></bold>: Of similar lengths; each leg with femur and tibia nearly subequal in length; foreleg stouter than the others; tarsus with tarsomere 5 longer than tarsomeres 1–4 combined, distinctly expanded at 1/3 distance to apex; claws simple, large, sharply acute. Pro- and mesocoxae yellow; metacoxae yellow medially, brown laterally, deeply sulcate; femora yellow, dorsal surfaces of each with a narrow brown stripe, apices brown; tibiae brown, meso- and metatibiae with posterior surfaces yellow-brown, glabrous, shiny; tarsi brown. <bold><italic>Abdomen</italic></bold>: Five ventrites; ventrites 2 and 3 subequal in length, ventrite 4 shortest, ventrite 5 longest; ventrites convex; ventrite 1 with a wide, triangular, intercoxal projection; ventrites 2–4 with lateral margins each produced to form a small, rounded lobe which clasps the epipleuron; ventrites 3 and 4 depressed basally, raised at posterior margins; ventrite 5 with impressions at basomedial and basolateral margins, apex rounded. Ventrites covered with shallow punctures variably spaced one or more diameters apart; punctures of ventrites 3–5 medially obscured by dense covering of yellow setae.</p></tp:treatment-sec><tp:treatment-sec sec-type="etymology" id="SECID0ETDCK"><title>Etymology.</title><p>The specific epithet <italic>metatibialis</italic> is an adjective in the nominative singular derived from the Greek <italic>meta</italic> meaning after or posterior, and the Latin <italic>tibia</italic>, the lower portion of a leg. <italic><tp:taxon-name><tp:taxon-name-part taxon-name-part-type="genus" reg="Metatibialis">Metatibialis</tp:taxon-name-part></tp:taxon-name></italic> points to the diagnostic character present on the hind tibia, specifically, the glabrous posterior surface (Figs <xref ref-type="fig" rid="F17">40D</xref>).</p></tp:treatment-sec><tp:treatment-sec sec-type="distribution" id="SECID0EKECK"><title>Distribution.</title><p>North Queensland, Australia. Known only from the type locality in the Bellenden Ker Range in Wooroonooran National Park, west of Bellenden Ker and northwest of Babinda (Fig. <xref ref-type="fig" rid="F1">11</xref>).</p></tp:treatment-sec><tp:treatment-sec sec-type="habitat" id="SECID0EUECK"><title>Habitat.</title><p>The single specimen was taken at UV light trap at an elevation of 1054 m on the east slope of Mt. Bellenden Ker. According to the project leader “the whole place is solid rainforest and there are many endemics at higher elevations” (G. Monteith, in litt.).</p></tp:treatment-sec><tp:treatment-sec><!--Section generated to contain objects referenced in tp:taxon-treatment.--><fig id="F1" position="float" orientation="portrait"><object-id xmlns:xlink="http://www.w3.org/1999/xlink" content-type="doi" xlink:type="simple">10.3897/zookeys.1073.71843.figures1-12</object-id><object-id xmlns:xlink="http://www.w3.org/1999/xlink" content-type="arpha" xlink:type="simple">7AF72FF3-C370-57D9-AE4A-0F18EA03E34E</object-id><label>Figures 1–12.</label><caption><p>Geographical distribution of species records <bold>1</bold><italic><tp:taxon-name><tp:taxon-name-part taxon-name-part-type="genus" reg="Australara">Australara</tp:taxon-name-part><tp:taxon-name-part taxon-name-part-type="species" reg="glaisteri">glaisteri</tp:taxon-name-part></tp:taxon-name></italic> gen. nov., sp. nov. <bold>2</bold><italic><tp:taxon-name><tp:taxon-name-part taxon-name-part-type="genus" reg="Hydora">Hydora</tp:taxon-name-part><tp:taxon-name-part taxon-name-part-type="species" reg="laticeps">laticeps</tp:taxon-name-part></tp:taxon-name></italic><bold>3</bold><italic><tp:taxon-name><tp:taxon-name-part taxon-name-part-type="genus" reg="Ovolara">Ovolara</tp:taxon-name-part><tp:taxon-name-part taxon-name-part-type="species" reg="australis">australis</tp:taxon-name-part></tp:taxon-name></italic><bold>4</bold><italic><tp:taxon-name><tp:taxon-name-part taxon-name-part-type="genus" reg="Ovolara">Ovolara</tp:taxon-name-part><tp:taxon-name-part taxon-name-part-type="species" reg="lawrencei">lawrencei</tp:taxon-name-part></tp:taxon-name></italic> sp. nov. <bold>5</bold><italic><tp:taxon-name><tp:taxon-name-part taxon-name-part-type="genus" reg="Ovolara">Ovolara</tp:taxon-name-part><tp:taxon-name-part taxon-name-part-type="species" reg="leai">leai</tp:taxon-name-part></tp:taxon-name></italic><bold>6</bold><italic><tp:taxon-name><tp:taxon-name-part taxon-name-part-type="genus" reg="Ovolara">Ovolara</tp:taxon-name-part><tp:taxon-name-part taxon-name-part-type="species" reg="monteithi">monteithi</tp:taxon-name-part></tp:taxon-name></italic> sp. nov. <bold>7</bold><italic><tp:taxon-name><tp:taxon-name-part taxon-name-part-type="genus" reg="Potamophilinus">Potamophilinus</tp:taxon-name-part><tp:taxon-name-part taxon-name-part-type="species" reg="papuanus">papuanus</tp:taxon-name-part></tp:taxon-name></italic><bold>8</bold><italic><tp:taxon-name><tp:taxon-name-part taxon-name-part-type="genus" reg="Stetholus">Stetholus</tp:taxon-name-part><tp:taxon-name-part taxon-name-part-type="species" reg="carinatus">carinatus</tp:taxon-name-part></tp:taxon-name></italic> sp. nov. <bold>9</bold><italic><tp:taxon-name><tp:taxon-name-part taxon-name-part-type="genus" reg="Stetholus">Stetholus</tp:taxon-name-part><tp:taxon-name-part taxon-name-part-type="species" reg="elongatus">elongatus</tp:taxon-name-part></tp:taxon-name></italic><bold>10</bold><italic><tp:taxon-name><tp:taxon-name-part taxon-name-part-type="genus" reg="Stetholus">Stetholus</tp:taxon-name-part><tp:taxon-name-part taxon-name-part-type="species" reg="longipennis">longipennis</tp:taxon-name-part></tp:taxon-name></italic> sp. nov. <bold>11</bold><italic><tp:taxon-name><tp:taxon-name-part taxon-name-part-type="genus" reg="Stetholus">Stetholus</tp:taxon-name-part><tp:taxon-name-part taxon-name-part-type="species" reg="metatibialis">metatibialis</tp:taxon-name-part></tp:taxon-name></italic> sp. nov.<bold>12</bold><italic><tp:taxon-name><tp:taxon-name-part taxon-name-part-type="genus" reg="Stetholus">Stetholus</tp:taxon-name-part><tp:taxon-name-part taxon-name-part-type="species" reg="woronora">woronora</tp:taxon-name-part></tp:taxon-name></italic> sp. nov.</p></caption><graphic xmlns:xlink="http://www.w3.org/1999/xlink" xlink:href="zookeys-1073-055-g001.jpg" position="float" orientation="portrait" xlink:type="simple" id="oo_615728.jpg"><uri content-type="original_file" xlink:type="simple">https://binary.pensoft.net/fig/615728</uri></graphic></fig><fig id="F17" position="float" orientation="portrait"><object-id xmlns:xlink="http://www.w3.org/1999/xlink" content-type="doi" xlink:type="simple">10.3897/zookeys.1073.71843.figure40</object-id><object-id xmlns:xlink="http://www.w3.org/1999/xlink" content-type="arpha" xlink:type="simple">95C27AF0-38F2-56CD-9EF0-CF3C8DB11841</object-id><label>Figure 40.</label><caption><p><italic><tp:taxon-name><tp:taxon-name-part taxon-name-part-type="genus" reg="Stetholus">Stetholus</tp:taxon-name-part><tp:taxon-name-part taxon-name-part-type="species" reg="metatibialis">metatibialis</tp:taxon-name-part></tp:taxon-name></italic> sp. nov., holotype female, 3.9 mm long <bold>A</bold> dorsal habitus <bold>B</bold> ventral habitus <bold>C</bold> head, frontal view <bold>D</bold> head, ventral view.</p></caption><graphic xmlns:xlink="http://www.w3.org/1999/xlink" xlink:href="zookeys-1073-055-g017.jpg" position="float" orientation="portrait" xlink:type="simple" id="oo_615744.jpg"><uri content-type="original_file" xlink:type="simple">https://binary.pensoft.net/fig/615744</uri></graphic></fig><fig id="F15" position="float" orientation="portrait"><object-id xmlns:xlink="http://www.w3.org/1999/xlink" content-type="doi" xlink:type="simple">10.3897/zookeys.1073.71843.figures36-37</object-id><object-id xmlns:xlink="http://www.w3.org/1999/xlink" content-type="arpha" xlink:type="simple">E2CE402A-374D-5DEF-8D59-A11EE38ED570</object-id><label>Figures 36, 37.</label><caption><p><italic><tp:taxon-name><tp:taxon-name-part taxon-name-part-type="genus" reg="Stetholus">Stetholus</tp:taxon-name-part><tp:taxon-name-part taxon-name-part-type="species" reg="elongatus">elongatus</tp:taxon-name-part></tp:taxon-name></italic><bold>36</bold> female habitus, 5.2 mm long <bold>A</bold> dorsal <bold>B</bold> ventral <bold>37</bold> male genitalia <bold>A</bold> dorsal view <bold>B</bold> lateral view <bold>C</bold> ventral view.</p></caption><graphic xmlns:xlink="http://www.w3.org/1999/xlink" xlink:href="zookeys-1073-055-g015.jpg" position="float" orientation="portrait" xlink:type="simple" id="oo_615742.jpg"><uri content-type="original_file" xlink:type="simple">https://binary.pensoft.net/fig/615742</uri></graphic></fig><fig id="F16" position="float" orientation="portrait"><object-id xmlns:xlink="http://www.w3.org/1999/xlink" content-type="doi" xlink:type="simple">10.3897/zookeys.1073.71843.figures38-39</object-id><object-id xmlns:xlink="http://www.w3.org/1999/xlink" content-type="arpha" xlink:type="simple">71D80C5C-85F0-5C47-81D2-0D90987B2BD3</object-id><label>Figures 38, 39.</label><caption><p><italic><tp:taxon-name><tp:taxon-name-part taxon-name-part-type="genus" reg="Stetholus">Stetholus</tp:taxon-name-part><tp:taxon-name-part taxon-name-part-type="species" reg="longipennis">longipennis</tp:taxon-name-part></tp:taxon-name></italic> sp. nov., male <bold>38</bold> habitus, 4.2 mm long <bold>A</bold> dorsal <bold>B</bold> ventral <bold>39</bold> male genitalia <bold>A</bold> dorsal view <bold>B</bold> lateral view <bold>C</bold> ventral view.</p></caption><graphic xmlns:xlink="http://www.w3.org/1999/xlink" xlink:href="zookeys-1073-055-g016.jpg" position="float" orientation="portrait" xlink:type="simple" id="oo_615743.jpg"><uri content-type="original_file" xlink:type="simple">https://binary.pensoft.net/fig/615743</uri></graphic></fig><fig id="F8" position="float" orientation="portrait"><object-id xmlns:xlink="http://www.w3.org/1999/xlink" content-type="doi" xlink:type="simple">10.3897/zookeys.1073.71843.figures23-24</object-id><object-id xmlns:xlink="http://www.w3.org/1999/xlink" content-type="arpha" xlink:type="simple">D1012FC1-6C5B-5CF4-B45A-2D23C008FBB5</object-id><label>Figures 23, 24.</label><caption><p><italic><tp:taxon-name><tp:taxon-name-part taxon-name-part-type="genus" reg="Ovolara">Ovolara</tp:taxon-name-part><tp:taxon-name-part taxon-name-part-type="species" reg="australis">australis</tp:taxon-name-part></tp:taxon-name></italic>, male <bold>23</bold> habitus, 4.1 mm long <bold>A</bold> dorsal <bold>B</bold> ventral <bold>24</bold> male genitalia <bold>A</bold> dorsal view <bold>B</bold> lateral view <bold>C</bold> ventral view.</p></caption><graphic xmlns:xlink="http://www.w3.org/1999/xlink" xlink:href="zookeys-1073-055-g008.jpg" position="float" orientation="portrait" xlink:type="simple" id="oo_615735.jpg"><uri content-type="original_file" xlink:type="simple">https://binary.pensoft.net/fig/615735</uri></graphic></fig><fig id="F9" position="float" orientation="portrait"><object-id xmlns:xlink="http://www.w3.org/1999/xlink" content-type="doi" xlink:type="simple">10.3897/zookeys.1073.71843.figures25-26</object-id><object-id xmlns:xlink="http://www.w3.org/1999/xlink" content-type="arpha" xlink:type="simple">74DA3F42-D14A-5FC9-B0D3-0B55E8408C6E</object-id><label>Figures 25, 26.</label><caption><p><italic><tp:taxon-name><tp:taxon-name-part taxon-name-part-type="genus" reg="Ovolara">Ovolara</tp:taxon-name-part><tp:taxon-name-part taxon-name-part-type="species" reg="lawrencei">lawrencei</tp:taxon-name-part></tp:taxon-name></italic> sp. nov., male <bold>25</bold> habitus, 3.0 mm long <bold>A</bold> dorsal <bold>B</bold> ventral <bold>26</bold> male genitalia <bold>A</bold> dorsal view <bold>B</bold> lateral view <bold>C</bold> ventral view.</p></caption><graphic xmlns:xlink="http://www.w3.org/1999/xlink" xlink:href="zookeys-1073-055-g009.jpg" position="float" orientation="portrait" xlink:type="simple" id="oo_615736.jpg"><uri content-type="original_file" xlink:type="simple">https://binary.pensoft.net/fig/615736</uri></graphic></fig><fig id="F11" position="float" orientation="portrait"><object-id xmlns:xlink="http://www.w3.org/1999/xlink" content-type="doi" xlink:type="simple">10.3897/zookeys.1073.71843.figures28-29</object-id><object-id xmlns:xlink="http://www.w3.org/1999/xlink" content-type="arpha" xlink:type="simple">1674E345-12FB-5877-A263-A829CF418B6C</object-id><label>Figures 28, 29.</label><caption><p><italic><tp:taxon-name><tp:taxon-name-part taxon-name-part-type="genus" reg="Ovolara">Ovolara</tp:taxon-name-part><tp:taxon-name-part taxon-name-part-type="species" reg="leai">leai</tp:taxon-name-part></tp:taxon-name></italic>, male <bold>28</bold> habitus, 3.4 mm long <bold>A</bold> dorsal <bold>B</bold> ventral <bold>29</bold> male genitalia <bold>A</bold> dorsal view <bold>B</bold> lateral view <bold>C</bold> ventral view.</p></caption><graphic xmlns:xlink="http://www.w3.org/1999/xlink" xlink:href="zookeys-1073-055-g011.jpg" position="float" orientation="portrait" xlink:type="simple" id="oo_615738.jpg"><uri content-type="original_file" xlink:type="simple">https://binary.pensoft.net/fig/615738</uri></graphic></fig><fig id="F12" position="float" orientation="portrait"><object-id xmlns:xlink="http://www.w3.org/1999/xlink" content-type="doi" xlink:type="simple">10.3897/zookeys.1073.71843.figures30-31</object-id><object-id xmlns:xlink="http://www.w3.org/1999/xlink" content-type="arpha" xlink:type="simple">87456146-454F-55BC-95E9-D0D5EB188365</object-id><label>Figures 30, 31.</label><caption><p><italic><tp:taxon-name><tp:taxon-name-part taxon-name-part-type="genus" reg="Ovolara">Ovolara</tp:taxon-name-part><tp:taxon-name-part taxon-name-part-type="species" reg="monteithi">monteithi</tp:taxon-name-part></tp:taxon-name></italic> sp. nov. <bold>30</bold> female habitus, 3.6 mm long <bold>A</bold> dorsal <bold>B</bold> ventral <bold>31</bold> male genitalia <bold>A</bold> dorsal view <bold>B</bold> lateral view <bold>C</bold> ventral view.</p></caption><graphic xmlns:xlink="http://www.w3.org/1999/xlink" xlink:href="zookeys-1073-055-g012.jpg" position="float" orientation="portrait" xlink:type="simple" id="oo_615739.jpg"><uri content-type="original_file" xlink:type="simple">https://binary.pensoft.net/fig/615739</uri></graphic></fig></tp:treatment-sec></tp:taxon-treatment>
