# Supplementary material for: A review of the Larainae of Australia with description of seven new species and the new genus Australara (Coleoptera, Byrrhoidea, Elmidae)
Source: Zookeys. 2021 Nov 29;1073:55–117. doi: 10.3897/zookeys.1073.71843 (PMC8648685; doi:10.3897/zookeys.1073.71843)
Supplement: XML Treatment for Stetholus woronora [file zookeys.1073.71843-treatment17.xml]

<!DOCTYPE tp:taxon-treatment
  PUBLIC "-//TaxonX//DTD Taxonomic Treatment Publishing DTD v0 20100105//EN" "tax-treatment-NSO.dtd">
<tp:taxon-treatment xmlns:tp="http://www.plazi.org/taxpub"><tp:treatment-meta><kwd-group><label>Taxon classification</label><kwd>
                <named-content content-type="kingdom">Animalia</named-content>
              </kwd><kwd>
                <named-content content-type="order">Coleoptera</named-content>
              </kwd><kwd>
                <named-content content-type="family">Elmidae</named-content>
              </kwd></kwd-group><mixed-citation publication-type="journal"><person-group><name><surname>Barr</surname><given-names>Cheryl B.</given-names></name><name><surname>Shepard</surname><given-names>William D.</given-names></name></person-group><article-title>A review of the <tp:taxon-name><tp:taxon-name-part taxon-name-part-type="subfamily">Larainae</tp:taxon-name-part></tp:taxon-name> of Australia with description of seven new species and the new genus <italic><tp:taxon-name><tp:taxon-name-part taxon-name-part-type="genus" reg="Australara">Australara</tp:taxon-name-part></tp:taxon-name></italic> (<tp:taxon-name><tp:taxon-name-part taxon-name-part-type="order">Coleoptera</tp:taxon-name-part></tp:taxon-name>, <tp:taxon-name><tp:taxon-name-part taxon-name-part-type="superfamily">Byrrhoidea</tp:taxon-name-part></tp:taxon-name>, <tp:taxon-name><tp:taxon-name-part taxon-name-part-type="family">Elmidae</tp:taxon-name-part></tp:taxon-name>)</article-title><source>Zookeys</source><day>29</day><month>11</month><year>2021</year><volume>1073</volume><fpage>55</fpage><lpage>117</lpage><pub-id pub-id-type="doi">10.3897/zookeys.1073.71843</pub-id></mixed-citation></tp:treatment-meta><tp:nomenclature><tp:taxon-name>
              <object-id xmlns:xlink="http://www.w3.org/1999/xlink" content-type="arpha" xlink:type="simple">82FEB6C7-A2A1-56BB-8D63-7ADBF068E05A</object-id>
              <tp:taxon-name-part taxon-name-part-type="genus" reg="Stetholus">Stetholus</tp:taxon-name-part>
              <tp:taxon-name-part taxon-name-part-type="species" reg="woronora">woronora</tp:taxon-name-part>
              <object-id xmlns:xlink="http://www.w3.org/1999/xlink" content-type="zoobank" xlink:type="simple">http://zoobank.org/8185A9F0-AE2F-4945-B5AF-AA78CB6F55BD</object-id>
            </tp:taxon-name><tp:taxon-status xmlns:xlink="http://www.w3.org/1999/xlink" xlink:type="simple">sp. nov.</tp:taxon-status><xref ref-type="fig" rid="F1">Figs 12</xref><xref ref-type="fig" rid="F18">, 41–42</xref><xref ref-type="fig" rid="F19">, 43</xref></tp:nomenclature><tp:treatment-sec sec-type="type locality" id="SECID0ENGCK"><title>Type locality.</title><p>Woronora River north of Engadine; <named-content xmlns:xlink="http://www.w3.org/1999/xlink" content-type="dwc:verbatimCoordinates" xlink:type="simple"><named-content content-type="geo-json" specific-use="{&#34;type&#34;:&#34;Point&#34;,&#34;coordinates&#34;:[151.006200,-34.046500]}" id="NCID0EWGCK" xlink:type="simple">34.0465° S, 151.0062° E</named-content></named-content>; New South Wales, Australia (Fig. <xref ref-type="fig" rid="F19">43</xref>).</p><fig id="F19" position="float" orientation="portrait"><object-id xmlns:xlink="http://www.w3.org/1999/xlink" content-type="doi" xlink:type="simple">10.3897/zookeys.1073.71843.figure43</object-id><object-id xmlns:xlink="http://www.w3.org/1999/xlink" content-type="arpha" xlink:type="simple">9ACA0846-E1D0-5F96-A9F4-F8CC3AB57F22</object-id><label>Figure 43.</label><caption><p><italic><tp:taxon-name><tp:taxon-name-part taxon-name-part-type="genus" reg="Stetholus">Stetholus</tp:taxon-name-part><tp:taxon-name-part taxon-name-part-type="species" reg="woronora">woronora</tp:taxon-name-part></tp:taxon-name></italic> sp. nov., type locality: Woronora River, north of Engadine, <abbrev xmlns:xlink="http://www.w3.org/1999/xlink" xlink:title="New South Wales" id="ABBRID0ESHCK" xlink:type="simple">NSW</abbrev>, Australia (photograph courtesy of Martin Fikáček, National Museum, Prague, Czech Republic).</p></caption><graphic xmlns:xlink="http://www.w3.org/1999/xlink" xlink:href="zookeys-1073-055-g019.jpg" position="float" orientation="portrait" xlink:type="simple" id="oo_615746.jpg"><uri content-type="original_file" xlink:type="simple">https://binary.pensoft.net/fig/615746</uri></graphic></fig></tp:treatment-sec><tp:treatment-sec sec-type="type material" id="SECID0E2HCK"><title>Type material.</title><p><bold><italic>Holotype</italic> male.</bold> “AUSTRALIA: <abbrev xmlns:xlink="http://www.w3.org/1999/xlink" xlink:title="New South Wales" id="ABBRID0EGICK" xlink:type="simple">NSW</abbrev> / Woronora River, N / Engadine, S Sydney / -34.04652, 151.00621 / 10 m, 23.xi.2019 // Fikáček, Seidel / &amp; Sýkora lgt. / AU-2019-34 // HOLOTYPE / <tp:taxon-name><tp:taxon-name-part taxon-name-part-type="genus" reg="Stetholus">Stetholus</tp:taxon-name-part></tp:taxon-name> / <tp:taxon-name><tp:taxon-name-part taxon-name-part-type="genus" reg="Stetholus"/><tp:taxon-name-part taxon-name-part-type="species" reg="woronora">woronora</tp:taxon-name-part></tp:taxon-name>/ Barr &amp; Shepard” [red label, handwritten]. Dry pinned. Deposited in the Australian National Insect Collection, Canberra; <named-content xmlns:xlink="http://www.w3.org/1999/xlink" content-type="dwc:institutional_code" xlink:type="simple">ANIC</named-content> Database Number 25-077643. <bold><italic>Paratypes</italic> (9).</bold> Same data as for holotype (4 <named-content xmlns:xlink="http://www.w3.org/1999/xlink" content-type="dwc:institutional_code" xlink:type="simple">ANIC</named-content>, 3 <abbrev xmlns:xlink="http://www.w3.org/1999/xlink" xlink:title="Essig Museum of Entomology, University of California" id="ABBRID0EFJCK" xlink:type="simple">EMEC</abbrev>, 2 <named-content xmlns:xlink="http://www.w3.org/1999/xlink" content-type="dwc:institutional_code" xlink:type="simple">NMPC</named-content>). Paratypes all with the following label: PARATYPE / <italic><tp:taxon-name><tp:taxon-name-part taxon-name-part-type="genus" reg="Stetholus">Stetholus</tp:taxon-name-part></tp:taxon-name></italic> / <italic><tp:taxon-name><tp:taxon-name-part taxon-name-part-type="genus" reg="Stetholus"/><tp:taxon-name-part taxon-name-part-type="species" reg="woronora">woronora</tp:taxon-name-part></tp:taxon-name></italic> / Barr &amp; Shepard [yellow label, printed].</p></tp:treatment-sec><tp:treatment-sec sec-type="Differential diagnosis" id="SECID0E5JCK"><title>Differential diagnosis.</title><p><italic><tp:taxon-name><tp:taxon-name-part taxon-name-part-type="genus" reg="Stetholus">Stetholus</tp:taxon-name-part><tp:taxon-name-part taxon-name-part-type="species" reg="woronora">woronora</tp:taxon-name-part></tp:taxon-name></italic> (Figs <xref ref-type="fig" rid="F18">41</xref>, <xref ref-type="fig" rid="F18">42</xref>) can be distinguished from other species of <italic><tp:taxon-name><tp:taxon-name-part taxon-name-part-type="genus" reg="Stetholus">Stetholus</tp:taxon-name-part></tp:taxon-name></italic> (Figs <xref ref-type="fig" rid="F14">34</xref>–<xref ref-type="fig" rid="F17">40</xref>) by a combination of the following characters: Body large, &gt; 5.0 mm long; antennae clavate; pronotum with very short, basal sublateral carinae; male genitalia stout and heavily sclerotized. <italic><tp:taxon-name><tp:taxon-name-part taxon-name-part-type="genus" reg="Stetholus">Stetholus</tp:taxon-name-part><tp:taxon-name-part taxon-name-part-type="species" reg="elongatus">elongatus</tp:taxon-name-part></tp:taxon-name></italic> (Fig. <xref ref-type="fig" rid="F15">36</xref>) most closely resembles <italic><tp:taxon-name><tp:taxon-name-part taxon-name-part-type="genus" reg="Stetholus">S.</tp:taxon-name-part><tp:taxon-name-part taxon-name-part-type="species" reg="woronora">woronora</tp:taxon-name-part></tp:taxon-name></italic> but lacks pronotal carinae; the male genitalia are somewhat similar but the penis of <italic><tp:taxon-name><tp:taxon-name-part taxon-name-part-type="genus" reg="Stetholus">S.</tp:taxon-name-part><tp:taxon-name-part taxon-name-part-type="species" reg="elongatus">elongatus</tp:taxon-name-part></tp:taxon-name></italic> (Fig. <xref ref-type="fig" rid="F15">37</xref>) is narrow and tapered at the apex whereas that of <italic><tp:taxon-name><tp:taxon-name-part taxon-name-part-type="genus" reg="Stetholus">S.</tp:taxon-name-part><tp:taxon-name-part taxon-name-part-type="species" reg="woronora">woronora</tp:taxon-name-part></tp:taxon-name></italic> (Fig. <xref ref-type="fig" rid="F18">42</xref>) is wide and bulbous. The other three species of <italic><tp:taxon-name><tp:taxon-name-part taxon-name-part-type="genus" reg="Stetholus">Stetholus</tp:taxon-name-part></tp:taxon-name></italic> are much shorter (4.5 mm or less) and do not have similarly stout, heavily sclerotized genitalia (those of <italic><tp:taxon-name><tp:taxon-name-part taxon-name-part-type="genus" reg="Stetholus">S.</tp:taxon-name-part><tp:taxon-name-part taxon-name-part-type="species" reg="metatibialis">metatibialis</tp:taxon-name-part></tp:taxon-name></italic> are unknown). Furthermore, <italic><tp:taxon-name><tp:taxon-name-part taxon-name-part-type="genus" reg="Stetholus">S.</tp:taxon-name-part><tp:taxon-name-part taxon-name-part-type="species" reg="longipennis">longipennis</tp:taxon-name-part></tp:taxon-name></italic> (Fig. <xref ref-type="fig" rid="F16">38</xref>) lacks sublateral pronotal carinae; <italic><tp:taxon-name><tp:taxon-name-part taxon-name-part-type="genus" reg="Stetholus">S.</tp:taxon-name-part><tp:taxon-name-part taxon-name-part-type="species" reg="metatibialis">metatibialis</tp:taxon-name-part></tp:taxon-name></italic> (Fig. <xref ref-type="fig" rid="F17">40</xref>) and <italic><tp:taxon-name><tp:taxon-name-part taxon-name-part-type="genus" reg="Stetholus">S.</tp:taxon-name-part><tp:taxon-name-part taxon-name-part-type="species" reg="carinatus">carinatus</tp:taxon-name-part></tp:taxon-name></italic> (Fig. <xref ref-type="fig" rid="F14">34</xref>) both have much longer, more prominent carinae.</p></tp:treatment-sec><tp:treatment-sec sec-type="description" id="SECID0E4OCK"><title>Description</title><p><bold>(n = 10). <italic>Body</italic></bold>: Size 5.2–5.6 mm long, 1.9–2.2 mm wide (n = 9). Color black except first two antennomeres, trochanters and basal 2/3 of femora yellow-brown or light red-brown. All surfaces covered with short pale yellow or longer black setae. <bold><italic>Head</italic></bold>: Heavily punctate and setose, with many long, erect and semierect, curved, black setae and much shorter pale yellow setae. Eye finely faceted, suboval at base, weakly protuberant; with a dorsal and posteroventral fringe of long, curved, black setae. Antenna with eleven antennomeres; antennomere 1 3 × longer than wide, curved; antennomere 2 spherical; both with long, curved, black setae; antennomeres 3–11 forming an elongate club. Frons with a distinct Y-shaped impression, upper arms nearly reaching antennal bases, frons depressed between; frontoclypeal suture straight. Clypeus broadly rectangular, emarginate anteriorly, convex, densely setose. Labrum narrower than clypeus, trapezoidal, widest at base, weakly emarginate; anterior margin with band of short, pale yellow setae, lateral margins with long, dense brushes of light and dark, curved setae. Maxillary palpus black, setose, with four palpomeres; palpomere 1 short; palpomeres 2 and 3 longer; palpomere 4 longer and wider, ventral surface with a circular to oval, concave, white sensory area angled obliquely from the apex to the base. Labial palpus black, glabrous, with three palpomeres; terminal palpomere quadrate, apex with oval white sensory area. <bold><italic>Pronotum</italic></bold>: Shape generally trapezoidal, slightly wider than long, widest at base; 1.1–1.3 mm long, 1.3–1.5 mm wide; disc heavily and evenly punctate and setose; punctures deep, spaced mostly 1 diameter apart; setae either short, fine, pale yellow or longer, stout, dark. Anterior margin arcuate; anterior angles obsolete; lateral margins weakly trisinuate; posterior angles 90°, depressed; posterior margin weakly trisinuate. Disc with a shallow, broadly V-shaped, transverse impression from anterior 1/3–1/2 contiguous with a short, median, longitudinal impression; two shallow, oblique, lateral impressions at posterior 1/3; two very short, basal, sublateral carinae; two deep prescutellar foveae. <bold><italic>Scutellar shield</italic></bold>: Subtriangular with margins weakly arcuate, apex acute, raised; velvety in appearance due to very dense, short, pale yellow setae unlike that of pronotum and elytra. <bold><italic>Elytron</italic></bold>: 4.0–4.4 mm long, 1.0–1.1 mm wide. Elytra conjointly 2 × as long as wide, slightly widened at apical 1/3; apices together evenly rounded with a small notch between. Setae short, fine, pale yellow. Humerus prominently swollen; anterior margin narrowly depressed inside of humerus, especially at base of interval 6; disc at 1/3 distance from base with a shallow depression from suture to stria 4. Disc with 10 punctate striae; punctures small and spaced &lt; 1 diameter apart, stronger anteriorly, fainter posteriorly; accessory basal stria between striae 1 and 2 long; stria 3 ending before posterior margin, striae 4 and 5 joining and ending just before posterior margin. <bold><italic>Metathoracic wings</italic></bold>: Macropterous. <bold><italic>Prosternum</italic></bold>: Very short anterior to procoxae, margined; prosternal process very setose, moderately narrow, 3 × longer than wide, with a distinct median longitudinal carina, apex rounded. <bold><italic>Mesoventrite</italic></bold>: Short, wide; disc concave between mesocoxae, with a deep mesoventral cavity to receive prosternal process; covered with short yellow setae. <bold><italic>Metaventrite</italic></bold>: Broadly rectangular; with a wide, circular, median depression covering posterior 3/4; discrimen as long as median depression; metakatepisternal suture present; disc heavily punctate, punctures small and often contiguous; disc covered with short, dense, yellow setae. <bold><italic>Legs</italic></bold>: Of different lengths, fore leg shortest, hind leg longest; each leg with femur shorter than tibia; mesotibia narrower than pro- and metatibia; tarsus with tarsomere 5 slightly longer than tarsomeres 1–4 combined; claws large, simple, acute. Coxae black, metacoxae deeply sulcate; femora yellow-brown or light red-brown each with dorsal surfaces and apical 1/3 black; tibiae black; mesotibiae with posterior surfaces flat, glabrous, shiny; metatibiae weakly arcuate; tarsi black. <bold><italic>Abdomen</italic></bold>: Five convex ventrites, each with a shallow depression near lateral margin; ventrite 1 with margined, broadly triangular, intercoxal projection; ventrites 2–4 widely rectangular, with lateral margins each produced to form a small lobe of varying size, those of ventrites 3 and 4 largest, which clasps the epipleuron; ventrite 5 with lateral margins evenly curved with broadly rounded apex. Ventrites covered with shallow, often contiguous, punctures, and semi-erect and recumbent yellow setae. <bold><italic>Aedeagus</italic></bold>: Mostly well-sclerotized; short, broad, widest at apex of phallobase; phallobase longer than parameres, parameres slightly shorter than penis; phallobase open dorsally (Fig. <xref ref-type="fig" rid="F18">42</xref>). In dorsal view (Fig. <xref ref-type="fig" rid="F18">42A</xref>), parameres broad at base, abruptly digitate at apices; medial margin darkly sclerotized at basal 2/3 due to folding of the margin ventrally, inner surface flat against penis; medial margin weakly divergent at basal 1/2, arcuate and strongly divergent at apical 1/2, sinuate before apex; lateral margins evenly arcuate with four, small, sharp teeth near apex. Penis very broad, less well-sclerotized than parameres, medially inflated at basal 2/3 between parameres forming a longitudinal, margined, flat-topped carina; apex bell-shaped, tip produced and bent ventrally; no visible corona; basal apophyses moderately long, 1/2–2/3 as long as phallobase, straight, very broad, transversely truncate at tips. In lateral view (Fig. <xref ref-type="fig" rid="F18">42B</xref>), aedeagus widest midway between apex and base; paramere broadly triangular in outline, moderately convex dorsally, moderately concave ventrally, apex acute; penis apex narrowly rounded, curved ventrally slightly above paramere apex. In ventral view (Fig. <xref ref-type="fig" rid="F18">42C</xref>), parameres with arcuate median margins, thickened at basal 1/3; penis with tip longitudinally carinate, fibula absent. <bold><italic>Ovipositor</italic></bold>: Well-sclerotized; elongate, 2.5 × longer than wide; baculum 1/4 longer than gonocoxite; proximal gonocoxite subrectangular except widened medially at base, with two teeth; distal gonocoxite 2 × longer than proximal gonocoxite, base 2 × wider than apex, apex broader than middle, median margins straight, lateral margins sinuate; stylus narrow, 1/4–1/3 length of distal gonocoxite.</p></tp:treatment-sec><tp:treatment-sec sec-type="variation" id="SECID0E2QCK"><title>Variation.</title><p>Females exhibit minor secondary sexual dimorphism with the lateral margin of the elytra very slightly explanate at the posterior 1/4 laterad to stria 11; in males, stria 11 is just inside the lateral margin, which is not explanate. The specimens vary from 5.2–5.6 mm long and 1.9–2.2 mm wide (n = 9). Males are slightly larger than the females, but the sample size is small, particularly for females: males 5.3–5.6 mm long, 2.0–2.2 mm wide (n = 6); females 5.2–5.5 mm long, 1.9–2.1 mm wide (n = 3). Except for small differences in the depth and extent of the pronotal impressions, the specimens are otherwise quite uniform.</p></tp:treatment-sec><tp:treatment-sec sec-type="etymology" id="SECID0EARCK"><title>Etymology.</title><p>The specific epithet <italic>woronora</italic>, a noun in the genitive case, refers to the type locality of the species, the Woronora River (Fig. <xref ref-type="fig" rid="F19">43</xref>). Woronora is an Aboriginal place name meaning black rocks in the Dharug (or Darug) language.</p></tp:treatment-sec><tp:treatment-sec sec-type="distribution" id="SECID0EMRCK"><title>Distribution.</title><p>New South Wales, Australia. Known only from the type locality south of Sydney (Fig. <xref ref-type="fig" rid="F1">12</xref>).</p></tp:treatment-sec><tp:treatment-sec sec-type="habitat" id="SECID0EWRCK"><title>Habitat.</title><p>Although the Woronora River normally has pools interspersed with riffles at the type locality, collector Sýkora (in litt.) reported that due to a severe drought “the river there is pretty much just a small stream and we were surprised there was still some water, given the drought at that time.” The specimens were obtained by “water collecting in a small rapids of a small stream in rocky pool” (Sýkora, in litt.) at an elevation of 10 m (Fig. <xref ref-type="fig" rid="F19">43</xref>).</p></tp:treatment-sec><tp:treatment-sec sec-type="Associated byrrhoid taxa" id="SECID0EASCK"><title>Associated byrrhoid taxa.</title><p><tp:taxon-name><tp:taxon-name-part taxon-name-part-type="family">Elmidae</tp:taxon-name-part></tp:taxon-name>: <tp:taxon-name><tp:taxon-name-part taxon-name-part-type="subfamily">Elminae</tp:taxon-name-part></tp:taxon-name>: <italic><tp:taxon-name><tp:taxon-name-part taxon-name-part-type="genus" reg="Kingolus">Kingolus</tp:taxon-name-part></tp:taxon-name></italic> sp., <italic><tp:taxon-name><tp:taxon-name-part taxon-name-part-type="genus" reg="Notriolus">Notriolus</tp:taxon-name-part></tp:taxon-name></italic> sp., <italic><tp:taxon-name><tp:taxon-name-part taxon-name-part-type="genus" reg="Simsonia">Simsonia</tp:taxon-name-part></tp:taxon-name></italic> sp.</p></tp:treatment-sec><tp:treatment-sec><!--Section generated to contain objects referenced in tp:taxon-treatment.--><fig id="F1" position="float" orientation="portrait"><object-id xmlns:xlink="http://www.w3.org/1999/xlink" content-type="doi" xlink:type="simple">10.3897/zookeys.1073.71843.figures1-12</object-id><object-id xmlns:xlink="http://www.w3.org/1999/xlink" content-type="arpha" xlink:type="simple">7AF72FF3-C370-57D9-AE4A-0F18EA03E34E</object-id><label>Figures 1–12.</label><caption><p>Geographical distribution of species records <bold>1</bold><italic><tp:taxon-name><tp:taxon-name-part taxon-name-part-type="genus" reg="Australara">Australara</tp:taxon-name-part><tp:taxon-name-part taxon-name-part-type="species" reg="glaisteri">glaisteri</tp:taxon-name-part></tp:taxon-name></italic> gen. nov., sp. nov. <bold>2</bold><italic><tp:taxon-name><tp:taxon-name-part taxon-name-part-type="genus" reg="Hydora">Hydora</tp:taxon-name-part><tp:taxon-name-part taxon-name-part-type="species" reg="laticeps">laticeps</tp:taxon-name-part></tp:taxon-name></italic><bold>3</bold><italic><tp:taxon-name><tp:taxon-name-part taxon-name-part-type="genus" reg="Ovolara">Ovolara</tp:taxon-name-part><tp:taxon-name-part taxon-name-part-type="species" reg="australis">australis</tp:taxon-name-part></tp:taxon-name></italic><bold>4</bold><italic><tp:taxon-name><tp:taxon-name-part taxon-name-part-type="genus" reg="Ovolara">Ovolara</tp:taxon-name-part><tp:taxon-name-part taxon-name-part-type="species" reg="lawrencei">lawrencei</tp:taxon-name-part></tp:taxon-name></italic> sp. nov. <bold>5</bold><italic><tp:taxon-name><tp:taxon-name-part taxon-name-part-type="genus" reg="Ovolara">Ovolara</tp:taxon-name-part><tp:taxon-name-part taxon-name-part-type="species" reg="leai">leai</tp:taxon-name-part></tp:taxon-name></italic><bold>6</bold><italic><tp:taxon-name><tp:taxon-name-part taxon-name-part-type="genus" reg="Ovolara">Ovolara</tp:taxon-name-part><tp:taxon-name-part taxon-name-part-type="species" reg="monteithi">monteithi</tp:taxon-name-part></tp:taxon-name></italic> sp. nov. <bold>7</bold><italic><tp:taxon-name><tp:taxon-name-part taxon-name-part-type="genus" reg="Potamophilinus">Potamophilinus</tp:taxon-name-part><tp:taxon-name-part taxon-name-part-type="species" reg="papuanus">papuanus</tp:taxon-name-part></tp:taxon-name></italic><bold>8</bold><italic><tp:taxon-name><tp:taxon-name-part taxon-name-part-type="genus" reg="Stetholus">Stetholus</tp:taxon-name-part><tp:taxon-name-part taxon-name-part-type="species" reg="carinatus">carinatus</tp:taxon-name-part></tp:taxon-name></italic> sp. nov. <bold>9</bold><italic><tp:taxon-name><tp:taxon-name-part taxon-name-part-type="genus" reg="Stetholus">Stetholus</tp:taxon-name-part><tp:taxon-name-part taxon-name-part-type="species" reg="elongatus">elongatus</tp:taxon-name-part></tp:taxon-name></italic><bold>10</bold><italic><tp:taxon-name><tp:taxon-name-part taxon-name-part-type="genus" reg="Stetholus">Stetholus</tp:taxon-name-part><tp:taxon-name-part taxon-name-part-type="species" reg="longipennis">longipennis</tp:taxon-name-part></tp:taxon-name></italic> sp. nov. <bold>11</bold><italic><tp:taxon-name><tp:taxon-name-part taxon-name-part-type="genus" reg="Stetholus">Stetholus</tp:taxon-name-part><tp:taxon-name-part taxon-name-part-type="species" reg="metatibialis">metatibialis</tp:taxon-name-part></tp:taxon-name></italic> sp. nov.<bold>12</bold><italic><tp:taxon-name><tp:taxon-name-part taxon-name-part-type="genus" reg="Stetholus">Stetholus</tp:taxon-name-part><tp:taxon-name-part taxon-name-part-type="species" reg="woronora">woronora</tp:taxon-name-part></tp:taxon-name></italic> sp. nov.</p></caption><graphic xmlns:xlink="http://www.w3.org/1999/xlink" xlink:href="zookeys-1073-055-g001.jpg" position="float" orientation="portrait" xlink:type="simple" id="oo_615728.jpg"><uri content-type="original_file" xlink:type="simple">https://binary.pensoft.net/fig/615728</uri></graphic></fig><fig id="F18" position="float" orientation="portrait"><object-id xmlns:xlink="http://www.w3.org/1999/xlink" content-type="doi" xlink:type="simple">10.3897/zookeys.1073.71843.figures41-42</object-id><object-id xmlns:xlink="http://www.w3.org/1999/xlink" content-type="arpha" xlink:type="simple">ADF1BEC3-29F1-53BE-9C87-97BFFD2A859B</object-id><label>Figures 41, 42.</label><caption><p><italic><tp:taxon-name><tp:taxon-name-part taxon-name-part-type="genus" reg="Stetholus">Stetholus</tp:taxon-name-part><tp:taxon-name-part taxon-name-part-type="species" reg="woronora">woronora</tp:taxon-name-part></tp:taxon-name></italic> sp. nov., holotype male <bold>41</bold> habitus, 5.2 mm long <bold>A</bold> dorsal <bold>B</bold> ventral <bold>42</bold> male genitalia <bold>A</bold> dorsal view <bold>B</bold> lateral view <bold>C</bold> ventral view.</p></caption><graphic xmlns:xlink="http://www.w3.org/1999/xlink" xlink:href="zookeys-1073-055-g018.jpg" position="float" orientation="portrait" xlink:type="simple" id="oo_615745.jpg"><uri content-type="original_file" xlink:type="simple">https://binary.pensoft.net/fig/615745</uri></graphic></fig><fig id="F14" position="float" orientation="portrait"><object-id xmlns:xlink="http://www.w3.org/1999/xlink" content-type="doi" xlink:type="simple">10.3897/zookeys.1073.71843.figures34-35</object-id><object-id xmlns:xlink="http://www.w3.org/1999/xlink" content-type="arpha" xlink:type="simple">A7E73A01-D340-5F48-8251-DABB26F3589F</object-id><label>Figures 34, 35.</label><caption><p><italic><tp:taxon-name><tp:taxon-name-part taxon-name-part-type="genus" reg="Stetholus">Stetholus</tp:taxon-name-part><tp:taxon-name-part taxon-name-part-type="species" reg="carinatus">carinatus</tp:taxon-name-part></tp:taxon-name></italic> sp. nov., holotype male <bold>34</bold> habitus, 3.7 mm long <bold>A</bold> dorsal <bold>B</bold> ventral <bold>35</bold> male genitalia <bold>A</bold> dorsal view <bold>B</bold> lateral view <bold>C</bold> ventral view.</p></caption><graphic xmlns:xlink="http://www.w3.org/1999/xlink" xlink:href="zookeys-1073-055-g014.jpg" position="float" orientation="portrait" xlink:type="simple" id="oo_615741.jpg"><uri content-type="original_file" xlink:type="simple">https://binary.pensoft.net/fig/615741</uri></graphic></fig><fig id="F17" position="float" orientation="portrait"><object-id xmlns:xlink="http://www.w3.org/1999/xlink" content-type="doi" xlink:type="simple">10.3897/zookeys.1073.71843.figure40</object-id><object-id xmlns:xlink="http://www.w3.org/1999/xlink" content-type="arpha" xlink:type="simple">95C27AF0-38F2-56CD-9EF0-CF3C8DB11841</object-id><label>Figure 40.</label><caption><p><italic><tp:taxon-name><tp:taxon-name-part taxon-name-part-type="genus" reg="Stetholus">Stetholus</tp:taxon-name-part><tp:taxon-name-part taxon-name-part-type="species" reg="metatibialis">metatibialis</tp:taxon-name-part></tp:taxon-name></italic> sp. nov., holotype female, 3.9 mm long <bold>A</bold> dorsal habitus <bold>B</bold> ventral habitus <bold>C</bold> head, frontal view <bold>D</bold> head, ventral view.</p></caption><graphic xmlns:xlink="http://www.w3.org/1999/xlink" xlink:href="zookeys-1073-055-g017.jpg" position="float" orientation="portrait" xlink:type="simple" id="oo_615744.jpg"><uri content-type="original_file" xlink:type="simple">https://binary.pensoft.net/fig/615744</uri></graphic></fig><fig id="F15" position="float" orientation="portrait"><object-id xmlns:xlink="http://www.w3.org/1999/xlink" content-type="doi" xlink:type="simple">10.3897/zookeys.1073.71843.figures36-37</object-id><object-id xmlns:xlink="http://www.w3.org/1999/xlink" content-type="arpha" xlink:type="simple">E2CE402A-374D-5DEF-8D59-A11EE38ED570</object-id><label>Figures 36, 37.</label><caption><p><italic><tp:taxon-name><tp:taxon-name-part taxon-name-part-type="genus" reg="Stetholus">Stetholus</tp:taxon-name-part><tp:taxon-name-part taxon-name-part-type="species" reg="elongatus">elongatus</tp:taxon-name-part></tp:taxon-name></italic><bold>36</bold> female habitus, 5.2 mm long <bold>A</bold> dorsal <bold>B</bold> ventral <bold>37</bold> male genitalia <bold>A</bold> dorsal view <bold>B</bold> lateral view <bold>C</bold> ventral view.</p></caption><graphic xmlns:xlink="http://www.w3.org/1999/xlink" xlink:href="zookeys-1073-055-g015.jpg" position="float" orientation="portrait" xlink:type="simple" id="oo_615742.jpg"><uri content-type="original_file" xlink:type="simple">https://binary.pensoft.net/fig/615742</uri></graphic></fig><fig id="F16" position="float" orientation="portrait"><object-id xmlns:xlink="http://www.w3.org/1999/xlink" content-type="doi" xlink:type="simple">10.3897/zookeys.1073.71843.figures38-39</object-id><object-id xmlns:xlink="http://www.w3.org/1999/xlink" content-type="arpha" xlink:type="simple">71D80C5C-85F0-5C47-81D2-0D90987B2BD3</object-id><label>Figures 38, 39.</label><caption><p><italic><tp:taxon-name><tp:taxon-name-part taxon-name-part-type="genus" reg="Stetholus">Stetholus</tp:taxon-name-part><tp:taxon-name-part taxon-name-part-type="species" reg="longipennis">longipennis</tp:taxon-name-part></tp:taxon-name></italic> sp. nov., male <bold>38</bold> habitus, 4.2 mm long <bold>A</bold> dorsal <bold>B</bold> ventral <bold>39</bold> male genitalia <bold>A</bold> dorsal view <bold>B</bold> lateral view <bold>C</bold> ventral view.</p></caption><graphic xmlns:xlink="http://www.w3.org/1999/xlink" xlink:href="zookeys-1073-055-g016.jpg" position="float" orientation="portrait" xlink:type="simple" id="oo_615743.jpg"><uri content-type="original_file" xlink:type="simple">https://binary.pensoft.net/fig/615743</uri></graphic></fig></tp:treatment-sec></tp:taxon-treatment>
